# Supplementary material for: Identification of miRNAs and Their Target Genes in Peach (Prunus persica L.) Using High-Throughput Sequencing and Degradome Analysis
Source: PLoS One. 2013 Nov 13;8(11):e79090. doi: 10.1371/journal.pone.0079090 (PMC3827290; doi:10.1371/journal.pone.0079090)
Supplement: Table S2 — Peach homologs of conserved miRNAs. (XLS) [file pone.0079090.s002.xls]

## Sheet: Sheet1
Table S2 Peach homologs of conserved miRNAs
Family	Sequence(5'-3')	Similar miRNA	Absolute reads
miR156	CTGACAGAAGATAGAGAGCAC	smo-miR156b	69349
	TTGACAGAAGAAAGAGAGCAC	smo-miR156c	2189
	TGACAGAAGAGAGTGAGCAC	ath-miR156a	1278
	TTGACAGAAGAGAGAGAGCAC	ahy-miR156c	109
	TTGACAGAAGATAGAGGGCAC	mtr-miR156g	49
	TTGACAGAAGAGAGTGAGCAC	gma-miR156k	36
	TGACAGAAGAGAGTGAGCACA	bna-miR156a	18
	TGACAGAAGAAAGAGAGCAC	ath-miR156h	8
	TGACAGAAGAGGGTGAGCAC	mtr-miR156j	3
	TGACAGAAGAGAGAGAGCAC	ahy-miR156a	2
	TGACAGAAGAGAGGGAGCAC	ptc-miR156k	2
miR157	TTGACAGAAGATAGAGAGCAC	ath-miR157a	150821
	TGACAGAAGATAGAGAGCAC	ath-miR157d	3993
	GCTCTCTATGCTTCTGTCATC	aly-miR157d*	94
miR159	TTTGGATTGAAGGGAGCTCTA	ath-miR159a	88
	TTTGGATTGAAGGGAGCTCTT	ath-miR159b	1
	CTTGGATTGAAGGGAGCTCCT	sof-miR159c	1
miR160	GCGTATGAGGAGCCATGCATA	bra-miR160a*	70
	TGCCTGGCTCCCTGTATGCCA	ath-miR160a	30
	GCCTGGCTCCCTGTATGCCAT	csi-miR160	1
miR162	TCGATAAACCTCTGCATCCAG	ath-miR162a	72
	TGGAGGCAGCGGTTCATCGATC	csi-miR162*	3
	GGAGGCAGCGGTTCATCGATC	aly-miR162a*	2
	TCGATAAACCTCTGCATCCA	zma-miR162	2
miR164	TGGAGAAGCAGGGCACGTGCA	ath-miR164a	360
	TGGAGAAGCAGGGCACGTGCT	osa-miR164d	8
	TGGAGAAGCAGGGCACGTGC	gma-miR164b	4
	TGGAGAAGCAGGGCACATGCT	ptc-miR164f	2
miR165	TCGGACCAGGCTTCATCCCCC	ath-miR165a	317
	TCGGACCAGGCTTCATCCCC	aly-miR165a	18
miR166	TCGGACCAGGCTTCATTCCCC	ath-miR166a	77861
	TCGGACCAGGCTTCATTCC	vvi-miR166a	792
	TCGGACCAGGCTTCATTCCC	zma-miR166h	565
	GGAATGTTGTCTGGCTCGAGG	zma-miR166c*	322
	TCGGACCAGGCTTCATTCCTC	osa-miR166g	131
	TCGGACCAGGCTTCATTCCCT	osa-miR166m	110
	TCGGACCAGGCTTCATTCCCCC	ctr-miR166	32
	TCGGACCAGGCTTCATTCCT	sbi-miR166k	16
	TCGGACCAGGCTTCATTCCTT	ptc-miR166n	11
	TCGAACCAGGCTTCATTCCCC	osa-miR166e	9
	GGAATGTCGTCTGGTTCGAG	gma-miR166i-5p	5
	CTCGGACCAGGCTTCATTCCC	bdi-miR166e	4
	TCTCGGACCAGGCTTCATTCC	gma-miR166h-3p	3
	GGAATGTTGTCTGGCACGAGG	aly-miR166e*	1
	TCGGACCAGGCTTCATTCCCG	gma-miR166j-3p	1
miR167	TGAAGCTGCCAGCATGATCTT	ptc-miR167f	1387
	TGAAGCTGCCAGCATGATCTGA	ccl-miR167a	1272
	TGAAGCTGCCAGCATGATCTA	ath-miR167a	1238
	TGAAGCTGCCAGCATGATCTG	osa-miR167d	1159
	TGAAGCTGCCAGCATGATCTAA	bna-miR167a	131
	AGATCATGTGGCAGTTTCACC	ahy-miR167-3p	76
	TGAAGCTGCCAGCATGATCTGG	ath-miR167d	14
	TGAAGCTGCCAGCATGATCTC	vvi-miR167c	2
	TGAAGCTGACAGCATGATCTA	tae-miR167b	1
miR168	TCGCTTGGTGCAGGTCGGGAA	ath-miR168a	4244
	CCCGCCTTGCATCAACTGAAT	aly-miR168a*	73
	TCGCTTGGTGCAGATCGGGAC	osa-miR168a	31
	TCGCTTGGTGCAGGTCGGGA	cme-miR168	22
	TCGCTTGGTGCAGGTCGGG	gma-miR168b	3
miR169	CAGCCAAGGATGACTTGCCGG	ath-miR169b	249
	TAGCCAAGGATGACTTGCCTG	ath-miR169h	9
	AGCCAAGGATGACTTGCCGG	gma-miR169e	4
	TAGCCAAGGATGACTTGCCTGC	bna-miR169g	3
miR171	TGATTGAGCCGTGCCAATATC	osa-miR171b	105
	TTGAGCCGCGTCAATATCTCC	ctr-miR171	55
	CGAGCCGAATCAATATCACTC	gma-miR171b-3p	8
	TTGAGCCGCGCCAATATCACT	vvi-miR171f	6
	TTGAGCCGTGCCAATATCAC	zma-miR171b	4
	TTGAGCCGTGCCAATATCACG	ath-miR171b	2
	TGATTGAGCCGCGCCAATATC	ath-miR171a	1
	CGATGTTGGTGAGGTTCAATC	gma-miR171k	1
	TGATTGAGTCGTGCCAATATC	mtr-miR171	1
miR172	AGAATCTTGATGATGCTGCAT	ath-miR172a	6298
	GGAATCTTGATGATGCTGCAT	ath-miR172e	35
	GGAGCATCATCAAGATTCACA	aly-miR172c*	27
	AGAATCTTGATGATGCTGCA	zma-miR172a	22
	GAATCTTGATGATGCTGCAT	aly-miR172e	18
	GGAATCTTGATGATGCTGCAG	ptc-miR172g	4
	GTAGCATCATCAAGATTCAC	gma-miR172b-5p	3
	AGAATCCTGATGATGCTGCAT	tcc-miR172d	2
	AGAATCTTGATGATGCTGCAG	ath-miR172c	1
	TGAGAATCTTGATGATGCTGCAT	vvi-miR172d	1
miR319	TTGGACTGAAGGGAGCTCCCT	ath-miR319a	65
	TTGGACTGAAGGGAGCTCCC	mtr-miR319	24
	TTGGACTGAAGGGAGCTCCT	ptc-miR319e	1
	CTTGGACTGAAGGGAGCTCCT	vun-miR319b	1
miR390	AAGCTCAGGAGGGATAGCGCC	ath-miR390a	494
	CGCTATCCATCCTGAGTTTCA	aly-miR390a*	7
	CGCTATCCATCCTGAGTTTC	gma-miR390a-3p	2
miR393	TCCAAAGGGATCGCATTGATC	osa-miR393	53
	TCCAAAGGGATCGCATTGATCC	ath-miR393a	3
miR394	TTGGCATTCTGTCCACCTCC	ath-miR394a	14
miR396	GCTCAAGAAAGCTGTGGGAGA	gma-miR396b-3p	2285
	GTTCAATAAAGCTGTGGGAAG	aly-miR396a*	106
	TTCCACAGCTTTCTTGAACTG	ath-miR396a	62
	TTCCACAGCTTTCTTGAACTT	ath-miR396b	26
	TTCAATAAAGCTGTGGGAAG	gma-miR396a-3p	16
	TTCCACAGCTTTCTTGAACT	vvi-miR396b	2
	GTTCAATAAAGCTGTGGGAAA	zma-miR396b*	2
	TCCACAGGCTTTCTTGAACTG	osa-miR396d	1
miR397	TCATTGAGTGCAGCGTTGATG	ath-miR397a	38
	TCATTGAGCGCAGCGTTGATG	zma-miR397a	1
miR399	TGCCAAAGGAGATTTGCCCGG	ath-miR399f	9
miR403	TTAGATTCACGCACAAACTCG	ath-miR403	6
miR528	TGGAAGGGGCATGCAGAGGAG	osa-miR528	5
miR535	TGACAACGAGAGAGAGCACGC	ppt-miR535a	632
	TGACAACGATAGAGAGCACGC	tcc-miR535	1
miR827	TTAGATGACCATCAACAAACA	ghr-miR827a	16
miR828	TCTTGCTCAAATGAGTATTCCA	vvi-miR828a	1
miR858	TTCGTTGTCTGTTCGACCTTG	ath-miR858b	1
miR894	CGTTTCACGTCGGGTTCACC	ppt-miR894	20
miR4376	ACGCAGGAGAGATGATGCTGGA	sly-miR4376	1
miR4414	AGCTGCTGACTCGTTGGTTCA	mtr-miR4414a	49
miR4995	AGGCAGTGGCTTGGTTAAGGG	gma-miR4995	1
miR5083	AGACTACAATTATCTGATCA	osa-miR5083	1
miR5139	AAACCTGGCTCTGATACCA	rgl-miR5139	8
miR5301	TGTGGGTGGGGTGGAAAGATT	sly-miR5301	2
