# Supplementary material for: Identification of miRNAs and Their Target Genes in Peach (Prunus persica L.) Using High-Throughput Sequencing and Degradome Analysis
Source: PLoS One. 2013 Nov 13;8(11):e79090. doi: 10.1371/journal.pone.0079090 (PMC3827290; doi:10.1371/journal.pone.0079090)
Supplement: Table S3 — Detailed information of novel miRNA candidates in peach. (XLS) [file pone.0079090.s003.xls]

## Sheet: Sheet1
Table S3 Detailed information of novle miRNA candidates in peach
miRNA	location	MFE	absolute count	absolute count(5p)	absolute count(3p)	seq(5p)	seq(3p)	Sequence of pre-miRNA	structure
miRC1	scaffold_15:103030:103154:-	-52	222	2	213	CTGGCCAAAACAGCGTCGTTTT	AACGGCGTCGTTTTGGACCAGCA	CAGGAAATCTGTTTTTTTGTTTTAAAGAAGCTGGCCAAAACAGCGTCGTTTTGGCCCAGCTTCTAATTTTTTTAAAAAAATAGGCTGGACAAAACGGCGTCGTTTTGGACCAGCAACGATTTTTT	.((((((((..((((((......))))))((((((((((((.(((((((((((..(((((((...((((((....))))))))))))).))))))))))).))))))).)))))...))))))))
miRC2	scaffold_16:68318:68394:-	-27.9	36	33	2	TTTGACTATCGAACGGATAATCA	TTATCCTGGTTCGATAGGTTGGG	TCGGACGTCGTTTGACTATCGAACGGATAATCACATACTATGCGTTATCCTGGTTCGATAGGTTGGGACCGTCGGAT	((.((((((.(....(((((((((((((((.(.(((...))).)))))))..)))))))))...).)).)))).)).
miRC3	scaffold_1:1563819:1563911:+	-46.2	123	-	123	-	AGATCATGTGGCAGTTTCACC	CATTTGTAGCAGTTGAAGCTGCCAGCATGATCTTAACCTCCCTATTTTGGTTAGGGAAGATCAGATCATGTGGCAGTTTCACCTGTTATTGGT	.((..(((((((.(((((((((((.((((((((...(.((((((.......)))))).)...))))))))))))))))))).)))))))..))
miRC4	scaffold_1:4312499:4312653:+	-54.2	12	-	11	-	TAGCCAAGCGGCGATACTCTCTA	TATTAATATTTAAAGCGTATCGCTGCTCGGCTATACTCTCTAAATAAATGCGAATATTTTATATTTTAAACGTATAGCCGGTCGGCTATACTGTCAAAATATAAACGAATATTTTAACCGTATAGCCAAGCGGCGATACTCTCTAAATTTATTCG	.......(((((.((.(((((((((((.((((((((.....(((((....((.....((((((((((..((((((((((....)))))))).)).))))))))))))..))))).....)))))))).))))))))))).)).))))).......
miRC5	scaffold_1:7202926:7203007:+	-38.6	10	-	10	-	GCTCATGGGTCGGGCTTGGGCTT	AGTAGGTCCGTTTCGGCCCGGCCTGGCCCGATGGGCTTTCTCAAACCCGGCTCATGGGTCGGGCTTGGGCTTTGTTTTTATA	.(((((..((....(((((((((((((((.(((((((...........)))))))))))))))).)))))).))..))))).
miRC6	scaffold_1:7490986:7491336:+	-102.5	13	13	-	TTCGGAAGATGGACAAACAAG	-	GTATGTGATCTTCGGAAGATGGACAAACAAGTTTGTATGAAGGCTTAGGGTTCTGATCCTGCAATGAAGTAGGCGAAATTTGTAGGAAGGGTGATTTGGGTTTGATTTCTTCAAAGGATTTGCATTCGATTTCTGGTTCTGGAAACGAGTGTTTGATTTTGGTGGGTTTGGTTGGAGTGACTTAGGTGAGTTTGAGTGTTTGATTTCTGAAGGCTGTTTGGGTTTCATTACTGGTAGTGGGTTGTTGGTATTTATGTGTTTCTTTGTACACTGACGGTCTGGATGAAGAAAGGGTGTAGGTTTTATTTGAGTTTGGGTACTTGTTTGTCCACCTTTTGAAGATCATGCACC	((..((((((((((((((.(((((((((((((.(.((...(((((((((..(((..((((((((....(....).....)))))))).)))...)))))))))......((((((.(((((((((((...((((.((((.(((((((((..((..((((...((((((..........))))))...))).)..))..)))).)))))..((((((((.....(((((((....)))))))..............((((........)))).))))))))))))..)))).)))))))))))...))))))..)).).))))))))))))).))))))))))))))..)).
miRC7	scaffold_1:11207180:11207429:+	-59.91	11	10	-	TAGATTAAAGTAGAATATCGCTT	-	TAGTTTAGATTAGATTAAAGTAGAATATCGCTTGTATCAAAAAAATAAAAAGAGTCATGCATATTTTCAATATGTTTGGTCTAAGTATTATGTACTTAAGCATAATATATGCTGTGGCCTTGGTAAAAAAGTTGGAAACTGTTTTCCTCCCCTTTGGAAAATCACAAGTATAACAGCCAACAGGCCATCTTGGAAGCATAAAAAGAAAGGAGCGAAATTTAACATTTCATCAGTCTTGGAAAAAGGCTAA	(((((((((((.(((.(((((.((((.((((((.(.((............(((.(((.((((((.....)))))).))))))..(((((((((......)))))))))((((((((((((((((.........(....).(((((((........))))))).............))))..)))))))......))))).....)).).)))))).)))).)).))).)))))))).......)))))).
miRC8	scaffold_1:12091080:12091162:+	-19.1	7	-	7	-	ATCTAAAAATTAGACAGTTC	CAAATGGAATTTCGAATTCAACTGATTTTTTGCAGATATGATCTTTGAAAGATATCTAAAAATTAGACAGTTCGAACCATTAA	..(((((...((((((((...(((((((((...((((((............)))))))))))))))..)))))))))))))..
miRC9	scaffold_1:13037888:13038034:+	-37.5	5	5	-	ATGGCTGCTGTGATGCGTATT	-	TGAAGATCATATGGCTGCTGTGATGCGTATTTTGAGATATCTAAAAATAACTCCTAACAAGGGGTTAACGTTTCTAAATATGGTCATACAGATGTGGAAGAGTATACGAATGTTGATTAGGCTAGTTCAGTAACTAATTGATGTTCT	......((((((..(((.((((((.(((((((.(((((.........((((((((....))))))))..))))).))))))))))))))))))))))..........((((((..((((((((.....)))..)))))..)))))).
miRC10	scaffold_1:18242996:18243101:+	-46.32	236	227	-	AGGGCTGGGCACGGTTCGGTT	-	GATTGTGTGTAGGGCTGGGCACGGTTCGGTTTGGACCGGTTCTGCTCAACATCCATACAGAAATTCGAACCAAACCGGACCTGTCCGGTTCCTGCGGTTCCGGTTT	.......((((((((((((((.((((((((((((..((((((((.............)))))..)))..))))))))))))))))))).)))))))..........
miRC11	scaffold_1:18488607:18488774:+	-48.1	7	-	7	-	GAATATATATTTTACGTCGGATC	TCGTTTTAACCAAATCCGACGTAAAAGGATATTTAGACGACGTTCTTTGAACAATTGAGTCGTTTATGGTTTACAACGTCTTCAATTTCTTAAGGGTTCAGGGTAGTACTTTGTAACGACAGCGGTTAAGTCGTGGAATATATATTTTACGTCGGATCGTTAAATATC	....((((((...(((((((((((((..((((((..(((((...((((((..(((((((.((((((.....)).)))).).))))))..))))))((((((((.....))))).)))............))))).))))))...))))))))))))).))))))....
miRC12	scaffold_1:26964803:26964914:+	-23	6	5	1	CATCAACTTGTTTTCGGACCTTA	AGGCTTTGAGAGCTAGCTGCTAAT	TTTGTCAACCCATCAACTTGTTTTCGGACCTTAACATTTCTATTAGTGGGCCTATAATCAAAGAGTCCATGTCAGAAAGGCTTTGAGAGCTAGCTGCTAATTGAAACCAAAG	....((((.....((.((.(((((((((((((......(((....((((((((........)).))))))...))))))).))))))))).)).))....))))........
miRC13	scaffold_1:29644635:29644734:+	-43.9	40	40	-	TGGGATTGGGTGGGTTTGGTA	-	GAGGAAGTTTTGGGATTGGGTGGGTTTGGTAAGAAAACTTGATCATATATCTCAATGAACTCGTTTCCTACCGATTCCACCCATTCCGATGATTTCCTTG	(((((((((.(.(((.(((((((..((((((.((((....(.((((........)))).)...)))).))))))..))))))).))).).))))))))).
miRC14	scaffold_1:29646062:29646181:+	-47.2	165	92	73	GGGTGAGAGGTTGCCGGAAAGA	TTTCCGAAACCTCCCATTCCAA	AAGAGGAAATGGAAATTTTTGGGTGAGAGGTTGCCGGAAAGAATACATAATATTCATCCAAGTTTTGATATTAAATTCTTTCCGAAACCTCCCATTCCAATGATTTCCAGCTATTCCTTT	.(((((((.((((((((.(((((((.((((((..((((((((((...((((((.((.........)))))))).)))))))))).)))))).)).))))).))))))))....)))))))
miRC15	scaffold_1:29646743:29646870:+	-55	36	1	34	GGCCATGGGAAGTTTGGCAAGA	TTGCCTATTCCTCCCATGCCAA	GAGGAAGTTTTTGGCCATGGGAAGTTTGGCAAGAAATATTTATTATATATTCTACTACTTCAAGTTCTGTTTGAAGTATGTATGTATAAGTAGTTCTTGCCTATTCCTCCCATGCCAATGATTTCCTA	.((((((((.(((((.((((((.(...((((((((.(((((((.((((((.....(((((((((.....))))))))).))))))))))))).))))))))....).))))))))))).)))))))).
miRC16	scaffold_1:29648307:29648580:+	-79.7	531	37	475	TTGCCAACCCCGCCCATTCCAA	GGAATGGGAGGATTGGGAAAA	ACTCAACAACCCATGTTTCTTTGCCAACCCCGCCCATTCCAAATATTTTCTAAGCCTACTGTCTTTCCCTTTCTCTCTTGTTTTTTCACTAGACAACAGATTCAACAAACCAAGCAACTTTCTTCTTGTTTGCTTGCGATATCATACAGAGAGAGAGAGAGAGAGAGAGAGAGAGAGAAATGAAAAGAGAAGAAGGGAAGAAGGGGGAAAGGAAGTTGCAGTAGGGAGTTAGGGGAATGGGAGGATTGGGAAAAACATGCACCCCAAGTGTTCG	...........(((((((..((.((((..((.((((((((....(((..(((.((..(((..(((((((((((((((((.((((((((...((........))..............((((((((((.((..((..(....((.....))....)..))..)).)))).)))))).....)))))))).))).))))))....))))))))..))).))..)))..)))....)))))))).)).)))).)))))))))...............
miRC17	scaffold_1:29648520:29648655:+	-55.5	520	475	38	GGAATGGGAGGATTGGGAAAA	CTTCCCAAACCTCCCATTCCTA	AGTTGCAGTAGGGAGTTAGGGGAATGGGAGGATTGGGAAAAACATGCACCCCAAGTGTTCGTGAATATTACACAAGGAACACAAAAAAGGACTTCTTCCCAAACCTCCCATTCCTATTATTTCCTACAGTTGCTCT	(((.((.(((((((((...((((((((((((.(((((((.....((.....)).(((((((((.......)))...)))))).............))))))).))))))))))))...))))))))).)).)))..
miRC18	scaffold_1:29856977:29857103:+	-51.6	9	-	9	-	ATCCAACGAAGCAGGAGCCGA	AGGCCGACACTCAGCTGCTGACTCGTTGGTTCAAGAACTCATCAACTAAGCCATACAGTTTAAGTGCGCTGAAAACAGTGGTGTGGTGTGTTTCTGATCCAACGAAGCAGGAGCCGATAGGTTGGTT	.(((((((..((.(((.(((..(((((((.(((..(((.(((((.....(((((...((((.((....))..)))).))))).))))).)))..))).)))))))..))).))).))...)))))))
miRC19	scaffold_1:32131958:32132048:+	-27.2	16	16	-	GTCTGTTAGATGTTGACGTGTCA	-	TTGTTAGTCAGTCTGTTAGATGTTGACGTGTCAAAAGTGAGACCCCTTTTTTTGATGCCGTGAACTTCCATGCAGACTAAAAATTAATAAA	((((((((.(((((((..((.(((.((((((((((((.(((....)))))))))))).))).))).))...)))))))....)))))))).
miRC20	scaffold_1:33581510:33581862:+	-78.36	21	-	21	-	AGGGATGTAGCTCAAAATGGTA	ATGTAGTCCTGGTTTATCATTTTGGAATGAGCCCTTTACGTAGATTGCTTATTATGGGAGGAAGAGAATTTTTTTCTTGCTTTCGTTAAAGGAGATTTCTGAACTATGCGACATTTCTTTTGAAGTAATTTTTCTCTTTGGATATTCGAAAGTATATTTGTTAGACATTTTGTTAAGTTGTTTATCAATTGTATAAAGTCAACTTCTTGGTAGCTTTTTCTCTTTTAGATTTGTTTGGCTTTTAGTATGATGGTTATGTGCATTGCTTTGTTTTTAGCAGCTGTCTGTTGTGTGTATTTGTGTTTAGTTAGTTAGGTTTAAAGGGATGTAGCTCAAAATGGTAGAGCTCTCAG	.((.((....(.(((((((((((((..((..(((((((...(((((((((...(((..((.((((((.....)))))).))..)))((((((((((.((..........)).)))))))))))))))))))..((..((((((((....((((((((....((((((..((((((((........((((.(((((.(..((.(..((....((((...(((.....))).......))))...))...).))..).))))))))).......)))))))).))))))....))))))))))))))))..)).......)))))))...))..))))))))))))).).)))).
miRC21	scaffold_1:41005218:41005342:+	-23.3	9	-	9	-	ATAGAGGAAAAAGAGGGAGAATA	ATTCATGCAATTAGTTCCTACCTTGTTTTCTAAGGGCCCGTATGATAACCATTTCAGTTTTAGTTTTTAGTTTTTATTTTTTGTGCTAAAGGATAGAGGAAAAAGAGGGAGAATAGAAGCAAGAA	..((((((...(((...)))(((((.....)))))....))))))...........(((((.((((((..(((((.((((((((.(....).)))))))).)))))..)))))).))))).....
miRC22	scaffold_1:43600157:43600271:+	-51.2	10	-	10	-	GGAGGTGGTCAGCATGTCAAA	TGCAGAGGCAATTTGGCATTCTGTCCACCTCCATATTCACTAGTACACATAGAAGAAGTTTCTTTCTTTTATTTTACAAGCTCTGGAGGTGGTCAGCATGTCAAACTGGCTCTGT	.((((((.((.((((((((.(((.(((((((((......((.(((...((((((((((....))))))))))..))).))...))))))))).))).)))))))).)).))))))
miRC23	scaffold_1:43907399:43907541:+	-37.8	11	3	8	TACAGCCGGTCGGCTATACT	TACAGCCGTCCGGCTATACT	AGAAAACCCGAGTACAGCCGGTCGGCTATACTATTTTGAACAAAAAAAATCAAAACCAAGTGCAACCGCGCGGCTATACTATTTTAAAGAGGAAAAAAAATCAACAAATCGAGTACAGCCGTCCGGCTATACTATATTAAACA	..........((((.((((((.(((((.((((..((((.....................((((....))))..........((((......)))).........))))...)))).))))).)))))).))))..........
miRC24	scaffold_1:45631805:45632067:+	-133.44	210	-	203	-	AGGGGAAGGTAGCTAGCATT	GTAAAAGGGGAGTGCTAGCTGCTTTCCCTCTTGCCTTCTCATTCTTGCCTTCCCCATTCATTTTGTGCCACGTGTATTACACTCACACATAAATCTATGTATTTAATGCAAAGTACTAATATTTTGCTTGTAAAGAGAACAAAGAATTTTGGAACACATTAAATACTTAGATTTATGTGTGATTGGAATACACGTGACACAATGAATGAGAAAGGAAAAAAAGGGAAGGCAAGAGGGGAAGGTAGCTAGCATTTCCCAATAAT	......((((((((((((((((((((((((((((((((((.......((((.(.(((((((..((((.((((((((((.((.(((((((((((((((.((((((((((....((.((((.(((((.(((.....))).....))))).)))).)).)))))))))).))))))))))))))).)).)))))))))).))))))))))).).)))).......)))))))))))).))))))))))))))))))))))......
miRC25	scaffold_1:45731013:45731112:+	-54.9	7	5	2	GGTACCCATTTATTTTGGCTA	GCCAAAATAAATGGGTACCCA	CTAGCATATGGGTACCCATTTATTTTGGCTATAACTCTAAATAAGGTGGTGAAAACCTTATTACAGTTTTAGCCAAAATAAATGGGTACCCAGTTGCCAT	...(((..(((((((((((((((((((((((.((((...((((((((.......))))))))..)))).)))))))))))))))))))))))..)))...
miRC26	scaffold_1:2565497:2565723:-	-93	563	532	21	TCCGGATTGTTTAGTGTGCGGA	CGCATGCTAAACAATCCGGACA	ATTTTTCTCTTATCCGGACATCCGGATTGTTTAGTGTGCGGATTCCAATGTTTGCAGTTGTGTTTCATTGTAAAAAATGATTTGAAGATGTATACTTCTACGACTGGATATTTTTATATAACAGTGTAGTGGCTTGTGATTTGGCAGCATATATAAGAGGAGAAAACTGAAGAAACATTGAGGTACGCATGCTAAACAATCCGGACATCCGGATAAGAGAAAGACTC	.(((((((((((((((((..((((((((((((((((((((.((..((((((((.(((((...((((.(((((.........................((((.((((.((((....))))..))))))))..(((.((......)))))...)))))...)))).)))))...))))))))..)).))))))))))))))))))))..)))))))))))))))))...
miRC27	scaffold_1:13101919:13102073:-	-38.2	49	49	-	TGTCTATTTCAGTACGTCGTGTA	-	ATAACGTCGTTGTCTATTTCAGTACGTCGTGTAAAATTTTATAATACGTCGTTTTGTTATACATAACCGTCGTGTGTTTTTTTGTGCTGACTTGTTTATATTATTTTATATATTTAGGTACTTACACGATGTTTTGAAACAAGCAAATATGTGCA	...((((..(((..(.((((((.(((((((((((.........(((((.((((.((.....)).)).)).)))))..............(((((..(((((......)))))..)))))..))))))))))).)))))).)..)))..))))...
miRC28	scaffold_1:13317972:13318236:-	-125.02	5	5	-	AGATTTGATTTTTCTGAACCATA	-	GTTTGATTGCAGATTTGATTTTTCTGAACCATAGTTTTTGTTTTCTAATTTGATAAAATACAAGGCCAAGAAAGAAAGTTTTGGAATCTTATATAGACGACGGTATTTTAATATGACGTCGTGGTATTAACATTCACACGACGTAAAACAATAAGATACTGTCGTCTATATTAGATACCAACCCTACTTTCTTTTTCTTTATATTTTATCAAATTAGGGAAAAACAAAAACCATTGTTCAGAGAAATCAAACCTGCAATTAAACA	((((((((((((.((((((((((((((((.((.(((((((((..((((((((((((((((.((((...(((((((((((.((((.((((.((((((((((((((((((((.....((((((((.............)))))))).......)))))))))))))))))))).)))).))))....))))))))))))))).))))))))))))))))..)...)))))))).)).)))))))))))))))).)))))))))))).
miRC29	scaffold_1:13333080:13333223:-	-46	10	-	10	-	TGTGGTAACTCGTTCAAGCCTT	AGCATCATAGATAGGCTGAACGGCCTACTACATATTCTAGCAGCCAGTCCCTTCATTATTTATCGTAACTTGCGCTACTTCTTTCATATCTCCAATGTTACTGACTAGAACATGTGGTAACTCGTTCAAGCCTTTCTATGGCGC	.((..((((((.(((((((((((..((((((((.(((((((((....................(((.....)))..........(((.......)))...))).)))))).))))))))..)))))).))))).))))))..))
miRC30	scaffold_1:16859040:16859162:-	-36	11	-	10	-	AAGGGCCAATTTGGCATTGCT	ATAAATTTGGGTGATGTTAAATTGGTCCTTTATAAAGAGAATTCTCAATCCCACTTAAATAAGGAACTGTGCAAGCCCTATTAAGGCCCATTAAGGGCCAATTTGGCATTGCTAAGCAGTTTG	.((((((..((..(((((((((((((((((.((...(((....))).......(((((...(((..((.....)).))).)))))....)).)))))))))))))))))..))....))))))
miRC31	scaffold_1:19752583:19752657:-	-26.5	6	1	5	GGAATTCGTGGATCTCAATTT	TTTGAGCCTCGAACGGATTTTTA	TCACAAGTGTGTAGGAATTCGTGGATCTCAATTTGGATACCGTTTGAGCCTCGAACGGATTTTTACATATTGTGC	.(((((.(((((((((((((((.((.(((((..(((...))).)))))..))..)))))))))))))))))))).
miRC32	scaffold_1:21464228:21464463:-	-59.7	7	-	7	-	AAAGACTAAAATACCCTTGA	TCCAACTATTTTTAAGAGTATTTTAGTCTTTTTATTTTCAAGAGTATTTTAAAAATTGAAATTTCATTATAAAAAAATTATGAAAAGACCCTTGAAAATTATAAAAATTATATATCTTTTCACATTTAACCCCCATCCATTTTTGCATTTAAGCTTTATTTTTTTAATAATAATTTTTTTCATTTTAAAAATATCTTTGAAAATAAAAAGACTAAAATACCCTTGAAAATAAATGG	.(((..((((((((((.((((((((((((((((((((((((..(((((((.(((((.((((....(((((((((((((..((((((((....(((............)))....))))))))......................((......))...)))))))).)))))......))))))))).)))))))..)))))))))))))))))))))))).))))))))))..)))
miRC33	scaffold_1:27613752:27613965:-	-91.31	31	-	31	-	ACAACTGGTTGTGGGCCCAAC	ATATACCATTAGTTGGGGCCCACAACCAGTTGTGGGGTCAAGTATGTGATGCTTACTAAAGCCTCATGCTCAACCTCAACATTCTTGTGGCTTTTCATACTCGCCTTTTACTTCTCCTCCTCCTAGTGTTTTTGTTCCTCTTCGTTATCCTTCTTTTTCGGTAACCATCACAGACCTGACCCCACAACTGGTTGTGGGCCCAACCAGTGGTATA	.(((((((((.((((((.((((((((((((((((((((((.((.(((((((.(((((((((((.((...................)).))))))..............((((............))))...............................))))).))))))).)).)))))))))))))))))))))))))))).)))))))))
miRC34	scaffold_1:28058446:28058525:-	-30	8	8	-	CGGTATGGTACGGTATGAGATTA	-	AAATTAAATCCGGTATGGTACGGTATGAGATTATCATTTGTCAAAGTTGATATCGTATCGTACCGTGCCAAATCGACATT	...........(((((((((((((((((...((((((((....))).))))))))))))))))))))))...........
miRC35	scaffold_1:32136126:32136228:-	-47.1	5	-	5	-	AGGTGGGCATACTGCCAACT	TACAGAGTTTATTGGCATTCTGTCCACCTCCTCTCTTTTTCACTCCCTGTGTATTAGAAGATAGTACGTGTGGAGGTGGGCATACTGCCAACTGAGCTCTGTT	.((((((((((((((((.(.(((((((((((.(((((((.(((.....)))....))))))........).))))))))))).).)))))).)))))))))).
miRC36	scaffold_1:32137694:32138004:-	-63.2	5	-	5	-	ACACACACAACTATGATGCT	GAAATGCTTGCTTGCTTCAAAGTTGTAATGTGTTATAGGCTTATAGCCTTATAGGTCAAAATCAATATTTTTGAAGAGGAACCAATTACCAAACCAACGGATATGGGGTACCTAGGATTCCACACTTAGTGCTTTAGTAGGACCCTCGCTTCTCCTTTAAGCTTTAGTTCAACTCAATACTTCAATTAGTCATATATATTAATTATACCAAGGGAAAATTTATTTTTATTCAATTTTTTATATATAAGTATAATCTAAACTAGATGAGAAAAGAGTTTATCACACACACAACTATGATGCTGTAGGAATTT	.((((.(((((..((.(((.((((((..(((((.((((((((..(((.(((.(((((((((.......)))))).((((..((.....((........))...((((((((.((((........))))))))))))...))..))))......))).)))))).........(((.((((((.(((((((.......)))))))........((((((((...........))))))))......)))))).(((((...))))))))....)))))))).))))).)))))).))).)).))))).))))
miRC37	scaffold_1:36087499:36087629:-	-36.4	10	10	-	TACAGCCGTCCGGCTATACT	-	AAAATCCCAGTACAGCCGTCCGGCTATACTATTTTTTTTTAACAAAATTAAAAAAGGAAGCTATACTAAAAAAAGACCAGCCTAACGATTAGGTGCCCTCGTGTATAGCCACGCGGCTATACTATTTTATA	........((((.((((((..((((((((..(((((((((((.....)))))))))))................((...(((((.....)))))....))..))))))))..)))))).))))........
miRC38	scaffold_1:39280922:39281043:-	-42.5	108	103	3	TTCCACAGCTTTCTTGAACGT	AGTTCAAGAAAGCTGTGAAAC	CCTTGTGATTTTCCACAGCTTTCTTGAACGTCTGTGCCCTTTCAGGAACTATCAGATAATTTTCATGCAGTTCCAATAGCACAAAAACAGTTCAAGAAAGCTGTGAAACACCACTGGCAGGA	(((.(((..((((.(((((((((((((((((.(((((.......((((((..((((......)).)).))))))....)))))...)).)))))))))))))))))))...)))....))).
miRC39	scaffold_1:40357290:40357378:-	-33.7	7	-	7	-	CAATAAGACACACAAAATTCACA	TGTGAGAATTATGTGTGAATTTTGTGTCTTATTGAAATCAATAATATGTGAAATTTCAATAAGACACACAAAATTCACATATTATGCAC	.(((...((.((((((((((((((((((((((((((((((........)))..)))))))))))))))..)))))))))))).)).)))
miRC40	scaffold_1:44626138:44626338:-	-41.4	31	30	-	TGGTTATAGATGGCTTTGGCA	-	ATGATAAAATTGGTTATAGATGGCTTTGGCAATCGTTGTTTTACCCAGTCCTCCCATCCCCAAAATTCCAACCATGCGAACGTCATTCGATCCAACACCTAGGTAAGAACTCATATCTTCCACGCGAGAATTTATTCCAACTGGGTAGACAGCAACAAACAAGTACGCGTTGTTCAGCTGTCTAGTAATCTCGGCAATAAT	...........((((((((((((((..((((((.(((((((.(((((((.........................((((..((.....))............((.((((.......)))))).)))).(((....)))..)))))))))))))).((......))....)))))).)))))))).))))))...........
miRC41	scaffold_1:45731013:45731112:-	-56.8	7	5	2	GGTACCCATTTATTTTGGCTA	GCCAAAATAAATGGGTACCCA	ATGGCAACTGGGTACCCATTTATTTTGGCTAAAACTGTAATAAGGTTTTCACCACCTTATTTAGAGTTATAGCCAAAATAAATGGGTACCCATATGCTAG	.(((((..(((((((((((((((((((((((.((((.(((((((((.......)))))).))).)))).)))))))))))))))))))))))..))))).
miRC42	scaffold_1:46317267:46317351:-	-27.2	8	-	8	-	TTCTGACCAAAATACGTGATCTA	AGAGACTTATGGGTTAGAAAGTGTTTGTGTCAGAATTTGAGTTTTTGCTTATTTCTGACCAAAATACGTGATCTAGAAGATTTCA	.(((((((.(((((((....((((((..(((((((..(((((....))))).)))))))..)))))).))))))).))).)))).
miRC43	scaffold_1:46369776:46369886:-	-46.9	19	19	-	TTATTTTGTTATCCCCGGCCA	-	GGGGATAACATTATTTTGTTATCCCCGGCCAATAAAGTTATGACACTCGTGATAACACTTCTACGTGGCATACTATTATTGGTTAGGGATAGCAAAACAATGCTATCCTTG	(((((((.((((.((((((((((((..(((((((((((.(((...(.(((((.......)).))).).)))))).))))))))..)))))))))))).)))).))))))).
miRC44	scaffold_2:4197189:4197319:+	-47.1	50	-	50	-	AGAAGGTTGCTAGCATTCCCCTA	CATTAAATAAAAGGGGTGTGCTATGAACCTTCTCTCTAACTTTCTCCTTTGAACCTTCTCTCTTTTCCTCATGACATGTGTCCAAAGGAGAAAGTACTAGAAGGTTGCTAGCATTCCCCTAAATAAAATTT	...........(((((.((((((..((((((((.....(((((((((((((.(((...((............))...).)).)))))))))))))...))))))))..)))))).)))))...........
miRC45	scaffold_2:4763524:4763743:+	-52.23	10	1	8	GTCGAGTGCTACGTTGATGACTTGG	AGGCATCGAAGTAGATCAGACTA	TGCTTCACAAGAATGTCGAGTGCTACGTTGATGACTTGGTGATCCAGTCAAAAAGAAGAGAAGATCACTTGAAAGATTTGAGAATGGTGTTTAACAGATTGCGGAAGTACTAACTCAAGATGAACCCTTTGAAGTGTGTTTTCGTCGTCACGTCAGGTAAATTCCTTGGTTTCATCGTTAAACATCGAGGCATCGAAGTAGATCAGACTAAGATTAAAGC	.((((.........(((((...((((.((((((.(((.((((((...((........))...)))))).................((((((((((.(((.((((((((((....(((((........)))))...)))))))))).)))...(((((.......))))).......)))))))))).))))))))).)))).)).)))........))))
miRC46	scaffold_2:14126886:14127038:+	-76.8	10	9	-	AGGATGAAGGTGGACTATTCATA	-	TCTAACTTGGAGGATGAAGGTGGACTATTCATATGAGATTGATGTCTAAAACTTATCCCCACTAATCCCCTTGAAAATGGTGGGATTAGTAGAGATAAGTTTTAGGTATATGAACCTCTTATGAATTATCCATCCTAATCCTCCAAGTTAGAA	(((((((((((((((..(((((((..(((((((.(((.((.((((((((((((((((.(.(((((((((((.......)).))))))))).).))))))))))))..)))).)).))).)))))))..)))).))).))))))))))))))).
miRC47	scaffold_2:15502233:15502377:+	-62.2	19	18	-	TCCAGTGGAAGGTGAGTGCTG	-	AGGGGTTTTCTCCAGTGGAAGGTGAGTGCTGTATGATTGTTGTTGGATGTGAGTACCAATCTATTAGTGGTTTCACCAGTTGATTGTTACTCGAATCCTACAACAATGCCATAACACTCATCCTGCATTGGAGGAATAATCTTTC	((((..(((((((((((.(.((((((((...((((((((((((.((((.((((((.(((((.(((.(((....))).))).))))).)))))).)))).))))))))..)))).)))))))).).)))))))))))...))))..
miRC48	scaffold_2:18429057:18429155:+	-37.39	6	-	6	-	AATTAGAAAATGACAAGTGGCTA	AAATTCTCAACTAATCACTAGTCATTTTCTAATTTGTTGTTAAAAAATTGAAACACACTAAGAACTAATTAGAAAATGACAAGTGGCTAGGTGAGAATT	.((((((((.(((..((((.((((((((((((((.(((.(((................))).))).)))))))))))))).))))..))).))))))))
miRC49	scaffold_2:20686356:20686482:+	-53.1	410	410	-	GCAGCATCACCAAGATTCAC	-	GTTTGCGGGTGCAGCATCACCAAGATTCACAACTGATCAAGGGCACAGTGACATCATGATGTTATGATTTTATTATGACTATGTGTCTCCTAAGTTTGAGAATCTTGATGATGCTGCATCAGCAATA	..((((.((((((((((((.((((((((.(((((......(((((((......((((((((.........))))))))...)))))))....)).))).)))))))).)))))))))))).))))..
miRC50	scaffold_2:24909370:24909444:+	-25.5	8	-	8	-	TACAGCCGTCCGGCTATACT	AAAAAAAAACGGTATAGCCGTCCGGCTATTATTATTTCAAAACAGTACAGCCGTCCGGCTATACTTTTTAAACTC	......(((.((((((((((..(((((..((((.((....)).)))).)))))..)))))))))).)))......
miRC51	scaffold_2:2582094:2582248:-	-38.2	49	49	-	TGTCTATTTCAGTACGTCGTGTA	-	ATAACGTCGTTGTCTATTTCAGTACGTCGTGTAAAATTTTATAATACGTCGTTTTGTTATACATAACCGTCGTGTGTTTTTTTGTGCTGACTTGTTTATATTATTTTATATATTTAGGTACTTACACGATGTTTTGAAACAAGCAAATATGTGCA	...((((..(((..(.((((((.(((((((((((.........(((((.((((.((.....)).)).)).)))))..............(((((..(((((......)))))..)))))..))))))))))).)))))).)..)))..))))...
miRC52	scaffold_2:4430786:4431023:-	-56.6	9	-	8	-	GGATCCCACCGGGCGTGCCA	GGCTTTAGAACGGCGCACTTGATGAGGCTCTCACCAACAATGAAAGTCTTTTTGAACCCTACTCGTTTGGTGCACACATTCCAGGGAGCTTCGATCTTGTGGAAGAAAATTGTAACTTGTGGTGCCATCGAATATGGTTTTGTTAACCTGTGGCATACACAAAAATAAAAACATTAGTCACTTTATGATTGGAGATGAAACGGTAAATGGATCCCACCGGGCGTGCCAAAAATTATGT	...........(((((.((((.((.((.(((.(((...((((...........(((((.((.(((..(((..(.((((...(((....((((.((...)).))))....))).....)))))..))).))).)).)))))........((((.....))))..........))))..((((((((....))))).)))...)))....))).)))).)))).)))))...........
miRC53	scaffold_2:4596433:4596512:-	-38.6	11	-	10	-	GCTCATGGGTCGGGCTTGGGCTT	AGGGCCTGTTTAGGCCCGGGCCGGCCCGATGGGCTTTCTCAAGCCGGGCTCATGGGTCGGGCTTGGGCTTTGAATTTTCT	.(((...((((((((((((((((((((.((((((((.........))))))))))))).))))))))).))))))..)))
miRC54	scaffold_2:4677112:4677235:-	-48.7	11	10	-	ACGAAACCATTTATCGTCGCGTA	-	ACTTTGCGCGACGAAACCATTTATCGTCGCGTAAGAAAACGAAGGATATTTATAATTTGGCGCCAAAATAATTGAGGGGGGATATTTTATTTTGCGCGACGAAATATGTTTCGTCGCGTAAAGC	.((((((((((((((((.((...(((((((((((((...((((..((....))..)))).(.((...(....)...)).).........)))))))))))))...)))))))))))))))))).
miRC55	scaffold_2:4786889:4787043:-	-38.2	49	49	-	TGTCTATTTCAGTACGTCGTGTA	-	ATAACGTCGTTGTCTATTTCAGTACGTCGTGTAAAATTTTATAATACGTCGTTTTGTTATACATAACCGTCGTGTGTTTTTTTGTGCTGACTTGTTTATATTATTTTATATATTTAGGTACTTACACGATGTTTTGAAACGAGCAAATATGTGCA	...((((..(((..(.((((((.(((((((((((.........(((((.((((.((.....)).)).)).)))))..............(((((..(((((......)))))..)))))..))))))))))).)))))).)..)))..))))...
miRC56	scaffold_2:7348284:7348376:-	-23.7	11	11	-	TCTGAATATTAAGACTGAAGGTT	-	GAACTTTAACTCTGAATATTAAGACTGAAGGTTACAATGTCCTCCCAGGAACCCAGCCTTTAGCCTTAGTTTACAGAATTTATTACAAAGTTA	.((((((((.((((...((((((.(((((((((......(((.....)))....))))))))).))))))...)))).))......)))))).
miRC57	scaffold_2:7959966:7960209:-	-45.23	1883	-	1876	-	GTTCCCCGGCAACGGCGCCA	CAGCAGCGGTTCTTGGTGAAAGTGGCTTAGGGGAACTTTGCTCCTGGTCAGATTCGGACATGCACACACCAAGGAAGTCAATTCAGTGTTTTCAATGGAGATAACAACTAAATACAAAAACTGAATACTAAAAGAAAAACAAATGAAAAGAAACAAATGATACAGACAAAAACAAAACAATCAAAGTAATCTAACTATAGCACCATCGTTACCGGTTCCCCGGCAACGGCGCCAAAAACTTGTT	.((((..((((.((((((...((.(((..((((((((.((((..((((.((((((.((..........(....)..(((.((((((((((.((......)).)))..............))))))).............((..((........))..)).....))).............))...).))))).)))).))))...........))))))))))).))..)))))).))))))))
miRC58	scaffold_2:8245295:8245371:-	-19.4	34	30	3	CAATTGTAGAAAATTAGTGGGTT	CTCATTATTTTTCTTGGACATTGAC	ATGCAAATGTCAATTGTAGAAAATTAGTGGGTTCATCAAAATTGCTCATTATTTTTCTTGGACATTGACAATAGGAA	.......(((((((.((((((((.((((((((...........)))))))).))))))...))))))))).......
miRC59	scaffold_2:9227528:9227700:-	-35.3	7	7	-	GTACGATCATGCTGAATCGGATT	-	AACATGTTTAGTACGATCATGCTGAATCGGATTCTGTGCAATAGCTATAGTAGTCTTGTTGTCACAAAAGAGATTCATTGTGGATGTAGGTTTATACCCAAGTTTTGTAAGCAACTTTCTTGACCAAATAAGTTCACAAATCCCTTTAGTCATGCCTTTGAACTTGGCTTCTG	.....((..(((.(((.(((((((((..(((((.((((.(((..(((((((((((((.((......)).)))))).))))))).....((((.......(((((........)))))....))))......)))))))))))).))))).))))...))).)))..)).....
miRC60	scaffold_2:16191871:16192055:-	-91.2	8	-	8	-	AAGGTGGTATGAGAATGTGGTAA	TATCACATTTGAATACCACATTCTTATGCCACCTTATATGGCAAATGAGGTGTACAACCACATCAATTAAAACTAATTTAACATTTTCTTTTCTTTTATGATTTATTGACACTTTTTAATTAATGTGGGTTGTACACCTCATCTGCCATATAAAGGTGGTATGAGAATGTGGTAATAAATGTGGT	.((((((((((..((((((((((((((((((((((((((((((.(((((((((((((((((((.((((((((.....((((.....((...........))....))))....)))))))).)))).))))))))))))))).)))))))).)))))))))))))))))))))).))))))))))
miRC61	scaffold_2:16746765:16746866:-	-26.33	18	17	-	TTATTAATCGTTAGATCAGGCTA	-	GAAGTCTTATTTATTAATCGTTAGATCAGGCTAACTAATTTGATCCAACAAGTAACCAATTTGATCTAACGATTAAGAGATATAACCTTACCTAAGGACTAA	..((((((((((.(((((((((((((((((.......(((((......)))))......))))))))))))))))).))))).............)))))..
miRC62	scaffold_2:18512102:18512192:-	-29.7	28	-	28	-	ACAAAAGGGAGTATAAGTGGACA	CACTCCTCTTTTCTCCATTTACACTTCTTTTTTTGTTATAATAAAAACTATTAAAAAAACAAAAGGGAGTATAAGTGGACAAAAAAGGAGT	.((((((.((((.((((((((.((((((((((...((.(((((.....))))).))....)))))))))).)))))))).)))).))))))
miRC63	scaffold_2:20461151:20461248:-	-25.9	8	1	7	GGTAAACCTCATTTGTCTTGCCA	GAAGAGGCAAATAGGTTACTCTA	AAGAGAGGTAAAATAGTAGGTAAACCTCATTTGTCTTGCCACATTAGTATTTTCATGCTCCAAAGGAAGAGGCAAATAGGTTACTCTACTCTTCCCAA	..(.((((......(((((((((.(((.(((((((((.((.....(((((....))))).....))..)))))))))))))))).))))))))).)..
miRC64	scaffold_2:21004706:21004805:-	-52	31	31	-	TGCCTGGCTCCCTGTATGCCA	-	AGTATATATGTGCCTGGCTCCCTGTATGCCATTTGCAGAGTCCCACCGAACATCGATGGCCTCCGTGGATGGCGTATGAGGAGCCATGCATATAAACCCA	......(((((((.(((((((..((((((((((..(.(((..(((.((.....)).))).))).)..))))))))))..))))))).)))))))......
miRC65	scaffold_2:23847937:23848060:-	-48.3	18	18	-	TAGCCAAGGATGACTTGCCTG	-	CCTAGTTTGGTAGCCAAGGATGACTTGCCTGCTCTACCAGAGAGATCAATTCTCCATTGGTGTAACTTTGTTGGATTGGAAGCTTCTGTTTGGCCAGGCAGTCATCCAGGCTAAACTGACAGGC	(((.(((...(((((..((((((((.(((((.....(((((.((((((((((..((..(......)..))..))))))).....))).))))).))))))))))))).)))))....)))))).
miRC66	scaffold_2:25920228:25920386:-	-95.33	20	-	20	-	TCACAATCTCTTGGACTCCT	TCTTGGACCACAGGAGTCCAAGAGATTTGTGGTCACTCACCGTTGGATGTAAATTCAACGGTTCACTCAATCTTGAACTCCTTTTAAGCAACTTTTTAGAACCATTTGATTAATATCCAACGGTGAGTGTCACAATCTCTTGGACTCCTGTGGTCCAAG	.((((((((((((((((((((((((((.((((.(((((((((((((((((.((((.((.(((((.......((((((.....))))))..........))))).)).)))).)))))))))))))))))))))))))))))))))))))))))))))))
miRC67	scaffold_2:26024413:26024562:-	-41.69	8	-	8	-	CGAGCCGAATCAATATCACTC	CAAGTAGACATGGTGTGATATTGGTTCGGTTCATATCTTTTATACTTTTTGGATATATCCATCCATCCATTCATCCATCCATCCATCCATCACACTTCACGAATCACAAACAAAGATGACGAGCCGAATCAATATCACTCTTGTATGCTT	.(((((.(((.((.((((((((((((((((((.(((((((.........(((((......)))))...((((............................)))).......)))))))..)))))))))))))))))).))))).)))))
miRC68	scaffold_3:2634454:2634603:+	-35.14	7	-	7	-	AGTGGATTAGTAACATCACGT	ATGGTCATATCATCATGTGGTGTTATTATTCTACATCTTATAATATAAGTTTGACATGGTTAAATATTTCATAGATTTAGATTATAATATTAATAAATATATACACGTGTTATAACTTGAGTGGATTAGTAACATCACGTAAGTGTCCCA	..((.(((......((((((((((((((.(((((.((.........((((((((((((..((.((((((.......(((.....))).......)))))).))..))))))).)))))))))))).))))))))))))))..))).))..
miRC69	scaffold_3:5297743:5297816:+	-21.4	15	-	14	-	CTACGAACTGAAGACCAAGGA	ACGAGCCATTCCAGGTTCTTGAGATTCGTGCAATTTACTACTTCTACGAACTGAAGACCAAGGAAGCAACTCGG	.((((...((((.(((.(((.((.((((((.((........)).)))))))).))))))..))))....)))).
miRC70	scaffold_3:5335161:5335225:+	-22	12	11	-	CCAAGAAATGGAAGTTTTGGG	-	TATTGATGAGCCAAGAAATGGAAGTTTTGGGCGAAACTCAAGTCCATTTCTTGAGCCCAAATATA	......((.(((((((((((((...((((((.....))))))))))))))))).)).))......
miRC71	scaffold_3:5370697:5371044:+	-71.04	43	-	42	-	AGGAGTTCGTAGGATTTTTCGGT	TGTATCACTGACACGTGATGTCCTACGACGGCGCCATGTGACCAATTTTTTGTTGTTGTATATCTTAAAACATTCACAAAAATTAATTTTAAAAAATCAGAAAAATACACTAAAAATTGATAAAAATTCCTTAGGACAACATCTTTGACTACGAAGTGCTAAAATCAAAATGACTTAGGTAAATTGAAAATTAACATTTGGAGGAAAGTGAATGTTCTTCAACTTACTCTCACATAATTGAGTTTGAAATTTTTTTGATTTATTTTATAATTCAAAATTATATTTCAAAGCTTAAAAGATGATGAAAATGTCACCAGGAGTTCGTAGGATTTTTCGGTTAACTTTTTT	........((((.((.((.(((((((((..((.((..(((((....((((..(..(((((........(((((((((....(((((((((......................))))))))).....((((((..((...((.(((((....)))))))......((((....((....))...)))).........))..)))))).)))))))))........)))..........(((((((((((((..((((((.((((...)))).))))))....))))).))))))))..))..)..)))).)))))..)).))))))))))).)).))))))........
miRC72	scaffold_3:6938819:6939168:+	-140.49	13	-	12	-	TAAGGATAGAATAGGAAAGAGAA	AATTTTCTTCTTTCTCTTTTCTATTTTATCTTTACTCTACGTTAATTTTTTTATATTTCATTTTTATATTAGTTCTTTACATTTCATTTTTATATTAGTTCTTTTTCTTTATATTTAATTTTCCAACTTACACTCAATTTTCAGTATTTTTTTTCCTTTAATCGAGTAAGAAATTAAGTTTTTTTCTTTCTTTAATACTAAAAATAGAGTGTAAGTTTGAAAATTTAAATATAAAGAAAAAGAAATAATATAGAAGTGAAGTAAAAAGGAAAAAAAGAAATAATATAAAAGTGAAGTAAAAATAAATTAATGTAAGGTAAGGATAGAATAGGAAAGAGAAAGAACAAAAT	.(((((.((((((((((((((((((((((((((((..(((((((((((.(((.((((((((((((((((((.((((((..(((((((((((((((((.(((((((((((((((((((((((((.(((((((((((.(((((.((((((...............(((.((((((.........)))))).))).)))))).))))).))))))))))).))))).)))))))))))))))))))).)))))))))))))))))..))))))..........)))))))))))))))))).))).)))))))))))..)))))))))))))))))))))))))))).)))))
miRC73	scaffold_3:8575410:8575509:+	-42	91	91	-	CGTGGTATCAGAGTCATGTTA	-	TCAATTCTATCGTGGTATCAGAGTCATGTTATTTGCATGTTGCCACCACATATGTGTTGCTCATATAAATAACCTGGCTCTGATACCATAACAGAATTCT	..((((((.(..((((((((((((((.((((((((.(((..((...(((....)))..)).))).)))))))).))))))))))))))..).))))))..
miRC74	scaffold_3:10599621:10599737:+	-48.9	107	-	106	-	GCTCTCTATGCTTCTGTCATC	CACCAGGTTTTGTTGACAGAAGATAGAGAGCACAGATGAAGAAATGCATGGACATCGACATGGCAGGCAGCATCTCTCTCCTTTGTGCTCTCTATGCTTCTGTCATCACACCTTCAG	....((((..((.(((((((((((((((((((((((.(((((.((((.((..(((....))).))....)))).))).)).)))))))))))))).))))))))).)).))))....
miRC75	scaffold_3:12805211:12805287:+	-18.8	13	13	-	AACGCATGAGAAGTCAGGAATTA	-	TGTGTTAGTAAACGCATGAGAAGTCAGGAATTAAAATCATTCAAATTAATACTCATTCCTTATGTGTTTAGGGCATG	.(((((..((((((((((((.(((.((..(((((...........))))).)).))).)))))))))))).))))).
miRC76	scaffold_3:13027861:13027976:+	-41.2	11	-	11	-	AGCAGCTAAGGCTGGACTCGGGC	ATGACCCTTACATATGACATATTTTTCAAGTTTACCCGTGGGCGTTAGTTCTTAGCTGCTTGACCTTGACTTAGAGCAAGTCCAGCAGCTAAGGCTGGACTCGGGCTAGGGGTGGG	.(.(((((((....(((........)))......((((.((...(((((.((((((((((.(((.(((........)))))).))))))))))))))).)))))).))))))).).
miRC77	scaffold_3:17476033:17476268:+	-81.77	7	-	7	-	AAAGACTAAAATACCCTTGA	TCAACTATTTTCAAGGGTATTTTAGTCTTTTTAGTTTCAAGAGTATTTTAAAAATGGAAAAATCATTATAAAAAAAATTATGAAAAGACCCTGAAAAATTATAAAAATTATATATCTTTTCACATTTAACCCCCAGCCATTTTTACATTTAAGATTTATTTTTTTAATAATAATTTTTTCCATTTTTAAAATATCCTTGAAAATGAAAAGACTAAAATACCCTTGAAAATAGATGG	.((.(((((((((((((((((((((((((((((.(((((((..(((((((((((((((((((..(((((.((((((((..((((((((..........................))))))))..................(((((....)))))...)))))))).)))))...)))))))))))))))))))..))))))).))))))))))))))))))))))))))))).)).
miRC78	scaffold_3:18264579:18264688:+	-29.8	21	3	17	CACACGTGGCGTTGGATGTTCTGG	ATGGCGTTGGATGTTCCGGTGTA	AGGTTATCAGTCTCACACGTGGCGTTGGATGTTCTGGCGTATAGGAAGACTCTGTATATTGCTTGGGATCATCACACATGGCGTTGGATGTTCCGGTGTATGATTATCCA	.((..((((....(((.((..(((((.(((((..((..(((((((.....)))))))......(((.....)))..))..))))).)))))..)))))..))))...)).
miRC79	scaffold_3:19748958:19749232:+	-106.3	7	-	7	-	ACCAGAAGCCTCAGACCACAG	CCGGTGTTCAACTGTTGTCTCAGGCTTCTAATGCTTTTTTCAGTTTGTTCAGTTTTTGCTGAGATTATTCTTTAGTTGGATCAGTTTCTTTTTCTGGAATGAAATAAAAAATAAAAAATTTCGTTGGTGGAATTACCAGGCTTCAACTAAGAGTACTTGCAAAAAGATCTAATCTGATTTCTGAAAGAGAAATGAAACTGGTTCAGCTAACAATAATTGCAAAAGCGGAACAAATTGAAAGAACACCAGAAGCCTCAGACCACAGCTGAACCCCG	.(((.(((((.((((.((((.((((((((..((.((((((((((((((((.((((((((...(((((((..((((((((((((((((((((((((..((((((((............))))))))...........((((..(((....(((...(((.....))).)))....)))..))))..))))))).))))))))))))))))).))))))))))))))).))))))))))))))))))..)))))))).)))).)))).))))).)))
miRC80	scaffold_3:21505897:21505996:+	-39.1	11	11	-	TGATATTGGCACGGCTCAATCA	-	AGACTGATAATGATATTGGCACGGCTCAATCAAATTAAAGGACCCAATAAACAGTTGAGAAGTTTGATTTGATTGAGCCACGCCAACATCAACATCATCA	.((.((((..((((.(((((..(((((((((((((((((...(.((((.....)))).)...)))))))))))))))))..))))).))))..)))))).
miRC81	scaffold_3:21677982:21678089:+	-43.8	18	18	-	TAGCCAAGGATGACTTGCCTG	-	TCTTGTTTGGTAGCCAAGGATGACTTGCCTGCCTGCCTCCTAATTCCAAGAGGACAGCTCTGGTTATTTAGGGTTCTCAGGCAGTCTCCTTTGGCTAACTTGACAGTC	..(((((.(((((((((((..((((.(((((...(..((((((..(((.(((.....))))))....))))))..).)))))))))..)))))))).))).)))))..
miRC82	scaffold_3:21678261:21678406:+	-45.4	19	18	1	TAGCCAAGGATGACTTGCCTG	GGCAGTCACCTTGGCTAATC	TCTTGTTTGGTAGCCAAGGATGACTTGCCTGCCTCCAGTTTCATGAGCTTTTACCTATAATTAATTAATCTGCAGCTTCTTCACATTAATATTGTGCCAAATTCCTGTTAGGCTGCCAGGCAGTCACCTTGGCTAATCTCGCAGGC	.(((((..(((((((((((.(((((.(((((.....(((((...)))))......................(((((((...((((.......)))).((......))..))))))))))))))))))))))))).)))..))))).
miRC83	scaffold_3:501023:501112:-	-48.4	105	-	103	-	ACAAAAGGAAGTGTAAGTGGACA	CACTCCTCTTTTGTCCACTTACACTCTCTTTTTTGTTATAGTAAAAACTATTAAAAAACAAAAGGAAGTGTAAGTGGACAAAAGGGGAGT	.((((((((((((((((((((((((..((((..(((((((((....))))).....))))))))..))))))))))))))))))))))))
miRC84	scaffold_3:2432500:2432631:-	-56.96	33	32	-	ATGGCAGATGAGGTGGACAGC	-	TACCACCTTTATGGCAGATGAGGTGGACAGCCACATCAATTAAAATTAATTTTACATTTTCTTTTCTTTTTTGATTTATTGACACTTTTTAATTGATGTGGATGTACACCTTATCTGCCACGTTAGGTGGCA	..((((((...((((((((((((((.(((.((((((((((((((((((((....((...............))....)))))....))))))))))))))).))).))))))))))))))....))))))..
miRC85	scaffold_3:4259622:4259914:-	-78.3	17	17	-	GGAGTTTGTAGCAATTTTCGGTA	-	AATGTCGTAAGGAGTTTGTAGCAATTTTCGGTATATTTTTCTGATTTTTAATTAATTTTTTCTGATTTTTTAAGATAAACTTGGAAAATGTAAACAAAATGACATGTGGAGCAATCGTAGGGCGCCACCTGTTGAAAAAAATGACTACTCTCCTTTCAGCATCTGCCACGTGTGATTCTCTATAATTTAATATTATTTTTCTTGGATTTCACTTCTAAAATTCATAAAAAATAATTAAAAATCAGGAAAATACACCAAAAATTGATACCAACTCCTTGATTATCTTCGATTAT	...(((((((((((((.(((.(((((((.(((.(((((((((((((((((((((.((((((.(((.((((.(((..(((((.((((((.........(((.((((((((.........(((......)))(((((((.....((....))...))))))).....)))))))).)))....(((((.....))))))))))).)).)))..)))..)))).))).))))))))))))))))))))))))))).))).))))))).))).)))))))))........))))...
miRC86	scaffold_3:4702895:4702971:-	-19.4	34	30	3	CAATTGTAGAAAATTAGTGGGTT	CTCATTATTTTTCTTGGACATTGAC	ATGCAAATGTCAATTGTAGAAAATTAGTGGGTTCATCAAAGTTGCTCATTATTTTTCTTGGACATTGACAATAAGAA	.......(((((((.((((((((.((((((((...........)))))))).))))))...))))))))).......
miRC87	scaffold_3:5388664:5388743:-	-39.1	56	52	3	TTCAAAGTATGAGAGTGAGGG	CTCAGTCTCATACTCTGAATT	AGAGCGAGGATTCAAAGTATGAGAGTGAGGGATGTTGACACTTGACACTTCCTCAGTCTCATACTCTGAATTCAAACTCA	.(((...(((((((.(((((((((.((((((((((..(...)..))).))))))).))))))))).)))))))...))).
miRC88	scaffold_3:5590539:5590626:-	-50.3	26	1	24	TGTGTTGCACCATTAGTCCCTAC	AGGGACTAATGATGCAACACAAC	TCAATTGGGTATTGTGTTGCACCATTAGTCCCTACTGTTAGAGAGACTTGACATTAGGGACTAATGATGCAACACAACACCCAAATTG	....((((((.((((((((((.((((((((((((.((((((......)))))).)))))))))))).)))))))))).))))))....
miRC89	scaffold_3:7027932:7028001:-	-30.4	15	13	1	AATATTGGAATATTGGTCGCGCA	CGCGACGAATATAGGAGTATTAG	CGCGACAAAAAATATTGGAATATTGGTCGCGCAAACTTTTGCGCGACGAATATAGGAGTATTAGTCGCGC	((((((....((((((...(((((.(((((((((....))))))))).)))))...)))))).)))))).
miRC90	scaffold_3:7806300:7806378:-	-43.1	11	-	10	-	GCTCATGGGTCGGGCTTGGGCTT	CGTTGGTTTTTAGCCCGGCCCGGCCCGATGGGCTTTCTCAAGCTCGGCTCATGGGTCGGGCTTGGGCTTTGAATTTTCT	.(..(((((..(((((((((((((((.(((((((...........)))))))))))))))).))))))..)))))..).
miRC91	scaffold_3:11269420:11269663:-	-70.93	8	-	8	-	TGGATGGAAAATTAGATGATGTT	CATCTTACTTTAACACCATCCAATTTTCCATTCATTTTAAAAGGTGTTTTAGTTTTTCCATTTTAAAGGATAAAAAAAGAGAGAAAAAAGAGACCTCTCTCTCCCTTCTCCCCCACCCCAAAACACATCGCACTGGTGAGATTTTTTTTTAATACACTTTTTTTAATAAATGAATTTTCTATTTTTAAAGTACTCTTGAATACCCTTAAAATGGATGGAAAATTAGATGATGTTAAAGTAAGAT	.((((((((((((((.((((.(((((((((((((((((((..(((((((.((.......((((((((((.(((((((((.(((((...(((((....)))))...)))))...((((.................))))..................)))))))))......((....))..))))))))))...)).))))))).))))))))))))))))))).)))).))))))))))))))
miRC92	scaffold_3:13422314:13422413:-	-48.8	11	-	11	-	TAGAGAGGTGGTCAGTAATG	TTTATTGACCATATTGCCGACCACCTCTCTAATGGTTGACTCCACTAATGTATGTGGAACTCACCTATATTAGAGAGGTGGTCAGTAATGTGATCATTAA	.(((.(((.((((((((.((((((((((((((((((.((.(((((........)))))..)))))...))))))))))))))).)))))))).))).)))
miRC93	scaffold_3:13549660:13549756:-	-62.2	13	11	1	AATGTAGGAGTGACTAAAGGCTT	GCCTTTAGTCACCCCCGCATTAG	TTTGATGATTAATGTAGGAGTGACTAAAGGCTTTAGTCACCAAAAAAAGCCTTTTGGTGACTAAAGCCTTTAGTCACCCCCGCATTAGTCACCAAAA	((((.(((((((((..((.((((((((((((((((((((((((((......)))))))))))))))))))))))))).))..))))))))).)))).
miRC94	scaffold_3:16494467:16494563:-	-73.2	5	-	5	-	TTCTATTAGAGAGTTGGTACACA	AGATACCAACTTGTGTACCAACTCTCTAATAGAGTGTGGGACCCATTGTATTGGTGGGCTCCACTTCTATTAGAGAGTTGGTACACAAGTTGGTATC	.(((((((((((((((((((((((((((((((((.((((..((((((.....))))))..)))))))))))))))))))))))))))))))))))))
miRC95	scaffold_3:16557254:16557355:-	-40.1	11	11	-	TGATATTGGCACGGCTCAATCA	-	CAGTGGCACGTGATATTGGCACGGCTCAATCAAAAAGCAGAGCTCAAGCACTTAGAGCACTGCTTTCTTATTGAACCGGACCAATATCCCGTTAAACCGATC	...(((.(((.((((((((..(((.(((((.(.(((((((.((((.........)))).))))))).).))))).)))..)))))))).)))....)))...
miRC96	scaffold_3:16796441:16796675:-	-75.9	7	-	7	-	AAAGACTAAAATACCCTTGA	TCCAACTATTTTAAAGGGTATTTTAGTCTTTTTATTTTCAAGAGTATTTTAAAAATGAAAAAATCATTATAAAAAAAATTATGAAAAGACCTTTAAAATTATAAAATTATATATCTTTTCACATTTAACTCCCATCCATTTTTGCATTTAAGCTTTATTTTTTTAATAATATTTTTTTTTATTTTTAAAATATCCTTGAAAATGAAAAGACTAAAATACCCTTGAAAATAAATGG	.(((..((((((.(((((((((((((((((((((((((((((..(((((((((((((((((((..(((((.((((((((..((((((((....((.((((....)))).))..))))))))......................((......))...)))))))).)))))...)))))))))))))))))))..))))))))))))))))))))))))))))).))))))..)))
miRC97	scaffold_3:17476033:17476268:-	-89.1	7	-	7	-	AAAGACTAAAATACCCTTGA	CCATCTATTTTCAAGGGTATTTTAGTCTTTTCATTTTCAAGGATATTTTAAAAATGGAAAAAATTATTATTAAAAAAATAAATCTTAAATGTAAAAATGGCTGGGGGTTAAATGTGAAAAGATATATAATTTTTATAATTTTTCAGGGTCTTTTCATAATTTTTTTTATAATGATTTTTCCATTTTTAAAATACTCTTGAAACTAAAAAGACTAAAATACCCTTGAAAATAGTTGA	.((.(((((((((((((((((((((((((((.(.(((((((..(((((((((((((((((((.(((((((.((((((((.((((((....((.......))..))))))...(((((((((((....((((.....)))).......))))))))))))))))))).))))))))))))))))))))))))))..))))))).).))))))))))))))))))))))))))).)).
miRC98	scaffold_4:1986534:1986808:+	-100.1	11	10	-	TACAGCCGTCCGGCTATACT	-	AAAAAAGTGGTACAGCCGTCCGGCTATACTATTTCTTTAAAAAAGTGGAAAAACCAAATATAGCCGGTCGGCTATATTATTTCTTTTAAAAAATAGAAATCCCGAGTATAGCGGCTCGGCTAAACTATTTCTTAAAAAAATTGCGAAAATGGAGCATAGCCCTTCGGCTATACTATTTCTTAAAAAACAAAAACAGAGTCTAGCCGACCGGCTTTACTATTTCTTTAAAAGACTGGGAAAACCAGAGTATAGCCGTGCGGCTATACCATTTGTTT	....((((((((.(((((..((((((((((.....((((((.((((((..........((.(((((((((((((.(((.....((((((.((((((.....((((((......)))))).....)))))).)))))).......((((....((.((((((....)))))).)).)))).................))).))))))))))))).)))))))).))))))...((((.....))))))))))))))..))))).))))))))....
miRC99	scaffold_4:5325323:5325424:+	-63.8	33	32	-	TGCCTGGCTCCCTGTATGCCA	-	AATTGGGTTATGCCTGGCTCCCTGTATGCCACAAGCGGAAGCTCAATCTGGTTCTAGATTGGCTACTGCGGGTGGCGTACGAGGAGCCAAGCATACCCTCTA	....((((.((((.(((((((.((((((((((..((((.(((.(((((((....)))))))))).))))..)))))))))).))))))).))))))))....
miRC100	scaffold_4:5547777:5547889:+	-70.8	48	-	48	-	CCAACGTCTGGCTTTTGGTGA	CCCCTGTTATATCACCAACAGCCAGACGTTGGCCCCAGGGAGTGTTTGGAGATTTGAAAAAAGTTTTTATTTTCCGCCGGTGCCAACGTCTGGCTTTTGGTGATATAACAGGG	.(((((((((((((((((.((((((((((((((.((.(((((....(((((((((.....)))))))))..)))).).)).)))))))))))))).)))))))))))))))))
miRC101	scaffold_4:6342180:6342274:+	-35.9	94	94	-	AGCTAGGTGCAACAAGTTCAA	-	CTCAAATGCAAGCTAGGTGCAACAAGTTCAATCTTTATGTGGCTGGTGCCCCTTATAAGCATCGAACTTATTGCAACTAGCTTTCATTTTTGAGC	((((((((.(((((((.(((((.((((((.((.((((((.(((....)))...)))))).)).)))))).))))).))))))).)))..))))).
miRC102	scaffold_4:10137181:10137295:+	-45.2	19	18	-	TAGCCAAGGATGACTTGCCTG	-	CTTAGTTTGGTAGCCAAGGATGACTTGCCTGCAGCCTTCTAAAGAGGGTAATCAATCAAAATCTGAAAACCCCTAGTTTGGTCCTCAGGCAAGCACCTTGGCTAACTCGACAAGT	....(((.(((((((((((.((.((((((((..(((..((..((.((((..(((.........)))..))))))))...)))...)))))))))))))))))).))).)))....
miRC103	scaffold_4:12410221:12410296:+	-21.9	12	-	11	-	GGTAGTAGAATTGATATGGCTTA	GGAGGGTGAATGGGCCATTTTAAGATTATAATCAATAAACTTCGGTAGTAGAATTGATATGGCTTATCAATCCTAA	..(((((..(((((((((.((((..((((.(((..........))).))))..)))).)))))))))..)))))..
miRC104	scaffold_4:16645760:16645853:+	-47.8	91	78	10	TGAGCCAAGGATGACTTGCCA	GCAAGCTGTCCTTGGTTCACG	AGAGTAGATATGAGCCAAGGATGACTTGCCAAAGCATATGGCCTTTCCACTTGTTTATCTTCTGGCAAGCTGTCCTTGGTTCACGTTTGCTCTC	((((((((..((((((((((((..((((((((((((..(((.....)))..)))))......)))))))..))))))))))))..)))))))).
miRC105	scaffold_4:16648995:16649094:+	-48.6	278	261	12	CAGCCAAGGATGACTTGCCGG	GGCAAGTTGTCTTTGGCTACA	GATTGGATTGCAGCCAAGGATGACTTGCCGGCATTTACAGTACTCTTGCTTTATGCAGCTGAGGTTTGCCGGCAAGTTGTCTTTGGCTACATTTTGCTCT	((.(..(.((.(((((((((..(((((((((((....((((.....(((.....))))))).....)))))))))))..))))))))).)).)..).)).
miRC106	scaffold_4:16664506:16664599:+	-45.6	91	78	10	TGAGCCAAGGATGACTTGCCA	GCAAGCTGTCCTTGGTTCACG	AGAGTAGATATGAGCCAAGGATGACTTGCCAAAGCATATGGCCTTTCCACTTGTTAATCTTCTGGCAAGCTGTCCTTGGTTCACGTTTGCTCTC	((((((((..((((((((((((..(((((((.((((..(((.....)))..)))).......)))))))..))))))))))))..)))))))).
miRC107	scaffold_4:16676120:16676219:+	-47.5	278	261	12	CAGCCAAGGATGACTTGCCGG	GGCAAGTTGTCTTTGGCTACA	GATTGGATTGCAGCCAAGGATGACTTGCCGGCATTTACAGTACTCTTGCTTTATGCAGTTGAGGTTTGCCGGCAAGTTGTCTTTGGCTACATTTTGCTCT	((.(..(.((.(((((((((..(((((((((((...((....(((((((.....))))..))))).)))))))))))..))))))))).)).)..).)).
miRC108	scaffold_4:16691539:16691652:+	-46.9	136	136	-	TGAGCCAAGAATGACTTGCTG	-	AGAGTGGAGCTGAGCCAAGAATGACTTGCTGCAATTAATCGAAGGTGAAGTAACAATTTGTATATCGTTGGGCATACATACGCAGCAAGTTGTTCTTGGTTCTGTTTGGTTCTC	((((..((((.((((((((((..(((((((((............((......))....(((((..(....)..)))))...)))))))))..)))))))))).))))..)))).
miRC109	scaffold_4:22823454:22823541:+	-25	13	11	1	TCTGGATGATCCAGATCTGGCTA	TCCAGAGTTGAGATTTCCGGACA	CTTGGTGTGTTCTGGATGATCCAGATCTGGCTATAGGTCTACTTTCCAGAGTTGAGATTTCCGGACATCGTTCTGCCTGAAAACCAAA	.(((((((((.(((((.(((((((.(((((....((.....))..))))).))).)))))))))))))..(((.....))).))))).
miRC110	scaffold_4:25310406:25310503:+	-33.13	10	-	10	-	TCCAGTGTTGGGCTGAGTGTGTA	TGGGCCCTTGATACCAATTCTAGTCCATACTGCCTGGGTCTAATTTTGCCTCATCCTTATGGGCCTCCAGTGTTGGGCTGAGTGTGTAATTTTGGCCC	.(((((.....(((..((((.(((((((((((...(((((((.................))))))).))))).))))))))))..))).....)))))
miRC111	scaffold_4:29830932:29831130:+	-37.5	9	8	-	AGAAAAAGGCAAAGAATGATGAA	-	ATTTTGCTTAAGAAAAAGGCAAAGAATGATGAAACATTCAAAATACAAAAAAACAGAGACCATGTTTGGATTATATGTAGTTATACAAGTTATGTTTGGCGAGAGGCGGATAAAGGAGAATTGAAGACAACATCGAATCCTCACACCATTGAAATGACCATTATTTATTGTTTTTTTTTCTTTCGACAATAGGTATTTT	....((((((((((((((((((.((((((((...(((((((.........(((((.......)))))(((((..((((.(((...(((.((.((((((.(....).))))))...))...)))..))).))))..)))))........))).))))..)))))))).))))))))))))..........))))))....
miRC112	scaffold_4:812673:813013:-	-131.6	149	144	2	TTGATCACTGTAGCCACGGAT	CAGTGGCTACAGTGATCAACA	CCAGCTCACGTTGATCACTGTAGCCACGGATATCTATTAACTATCCTGTAAACATCCAATCCCAATCCAGATTCCATTCCTTCTCTTCACCTTCAAACTCTAAAGCTGAGTGAGGATTTAGGTTGCCTGGATCAAGTTGTTGCAAGATGCCTGCAACCACCACCATCATCCTCATCCTCATGTTGGCACTCATGACAATGATGACGGTGATAATGTTCCCATGTTCTCGGCATAAGGTTGGATGTTTATACGATAGTTATTAATGCTTATCGTTATAACACTCAAGAATTCTTTGTGGACCAAATAGAAATCAGTGGCTACAGTGATCAACATGAGCTGGA	((((((((.((((((((((((((((((.(((.(((((((((((((.(((((((((((((((.................(((..(((((((..(((...........))))))))))...))).((((.(((.((.((.((((((.......)))))).))....((((((.(((((.(((((........)))))....))))).))))))..........)).))).))))...))))))))))))))).))))))))...................(((..(((....))).)))......))))).))).)))))))))))))))))).)))))))).
miRC113	scaffold_4:1583674:1583772:-	-66.7	9	-	9	-	ATAGCCGGACGGCTATACTCGTA	AAAAATTCGAATACGAGTATAGCCGTCCGGCTTTACTATTAAAATATTTAAATATATTTAAATAGTATAGCCGGACGGCTATACTCGTATTCGAATTTT	.(((((((((((((((((((((((((((((((.(((((((.((((((......)))))).))))))).)))))))))))))))))))))))))))))))
miRC114	scaffold_4:3161728:3161873:-	-60.5	9	-	9	-	TGCCAAAGGAGATTTGCCCGG	TGGCTGCATTACTGGGCAATTACTCCTTTGGCAGTTGACTGCTTGCTGGCCTTCTGCTGCATATATATAAATGTTACGTTGCAGTTTGTATATAGAGTGAGAGTAGCTAGCTCACTGCCAAAGGAGATTTGCCCGGCAATTCATCT	.((.((.(((.((((((((...(((((((((((((.((..(((.((((..(((..(((...(((((((((((((......))).)))))))))).)))..))))))).))))))))))))))))))..)))))))).))).)).))
miRC115	scaffold_4:10141056:10141128:-	-20.3	44	-	44	-	CCTTATTTAAGTGGGATTGAGAA	TAATTGGGAGTTCTCTTTATTTAAATGGGTTTTGGGAATTCCTTATTTAAGTGGGATTGAGAATTCTCTTTAT	.....((((((((((((((((((((((((............))))))))))))))...)))))))))).....
miRC116	scaffold_4:13339580:13339773:-	-70.9	7	6	-	AGAGAGTGATTTTAGAAAGGCTA	-	AGGGCTCATTAGAGAGTGATTTTAGAAAGGCTAAAATCATTTATGAGGAGAAACACCTCCCACGTTCTTCTTTATGTAATCACTTTAGGTGATTTTAAGTGATTCTCGAAAACCACTTAAAATGATCATATGGAGAAGTGATTTTCTATAAAAATGATTATTGACCTATCCAAAATCACTCTCAAGTGAGCTGC	..((((((((.((((((((((((.((.(((.(((((((((((.((.((((......))))))....(((((((((((.((((.((((((((.(((..((.....))..)))..)))))))).)))).))))))))))).............)))))))).))).))).)).)))))))))))).))))))))..
miRC117	scaffold_4:15289326:15289631:-	-63.8	13	12	-	GGAATATTAGTAGAATTGACGGA	-	TGGAATTGATGGAATATTAGTAGAATTGACGGATTATGAATGGGGGTACGCCTAGGTGGAGAGTATTTGAGTTTTGATATGTTTTTTTAAAACTAAAATTTAGGATTTTATCTTAGTACTTATTGGTAAAAGTTTTAATACATGTTTTCCGATTTATACGACAATGATTGAGGGTTTTGTAAATTTTAAGAATTTTATACAATTCACAACTATTTTCTTAAATGATGAGTTTGTTTTTACATGTGAAAGATGGAAGCATATTCTATTCAAACCGTTGATATCGATATTAAGGTTTCGCGTGACCAA	(((...((.((((((.((((((((((..((((.((.(((((((((.((.((....(((((..((((..((((((((((((((....((((((((......((((((...)))))).((((....))))..)))))))).)))))))....((((((((.(((..(.....)..))).))))))))...))))))).))))..)))))..(((((((.(((.(((.((((......))))))).))))))))))..)).)))))))))))))))))..)).))..)))))).))))))))...))).
miRC118	scaffold_4:16348459:16348741:-	-49.62	12	1	10	TGGTAATATCATTCAAACG	TTTGGATCAGGGATGTTACCATA	TTTCGACGTGGTAATATCATTCAAACGACGCCAAAATGAACCACCGACGTCTTATGCTATAATTACAGAAAACATAGTAGTGATTCCTATTTAGACCTTTAACGACGTTTTTAAAAACTTCTCGACGTGGTAATATCATTCACACGACGAAAAATATAACATACGACGTAATAAGAATAATTCACAGTTTAATAAAAATTTAAAACAGAGTGATAGTAGGCTTACAATTAATTTTGCTTTCTCTGCCACCTTTGGATCAGGGATGTTACCATATTTGTCCTGT	....(((((((((((((((((((((.(.........(((((.....(((((.((((.((((......((((((..(((((......)))))..(........)...)))))).........(((.((((.............)))).)))....)))).)))).))))).....((.....))...)))))..............(((((....((((((.(((....))).))))))..)))))...).)))))))....)))))))))))....)))....
miRC119	scaffold_4:20446956:20447191:-	-71.9	7	-	7	-	AAAGACTAAAATACCCTTGA	TCCAACTATTTTCAAGGGTATTTTAATCTTTTTGTTTTCAAGAATATTTTAAAAATGGAAAAATTATTTAAAAATATTATGAAAAGACCCCTTGAAAATTATAAAAATTATATATCTTTTCAGATTTAACCCCCAGTCATTTTTGCATTTTAGCTTCATTTTTTTAATAATAATTTTTTCCATTTTAAAAATATCCTTGAAAATGAAAAGACTAAAATACCCTTGAAAATAAATGG	.(((..(((((((((((((((((((.((((((..((((((((.(((((((.(((((((((((((((((((((((....((((.........(((((((.((((.......))))..))))))).....................((......)).)))).))))))..))))).)))))))))))).))))))).))))))))..)))))).)))))))))))))))))))..)))
miRC120	scaffold_4:23745607:23745685:-	-39.9	11	-	10	-	GCTCATGGGTCGGGCTTGGGCTT	CCGTTGGGCTTAGCCCGGCCCGGCCCGATGGGCTTTCTCAAGCTCGGCTCATGGGTCGGGCTTGGGCTTTGAATTTTCT	........(..(((((((((((((((.(((((((...........)))))))))))))))).))))))..)........
miRC121	scaffold_4:27178994:27179124:-	-41.1	11	10	-	GCAAGGGTTGCGTTCGTTGAGTA	-	TCATGTAAACGCAAGGGTTGCGTTCGTTGAGTAAAGTTGCTCGTTCTCCAAAAAAATTGGCCCAACTAACTCACTTTTTCAAACAAATGAGCTTTTTGTTCACGCGAACGCAATTAGTTGCGTTCGTTGAG	(((.(..(((((((.(((((((((((((((((((((..(((((((......(((((.(((..........))).)))))......))))))).))))))))).))))))))))))..)))))))..)))).
miRC122	scaffold_4:28530741:28530895:-	-36.3	49	49	-	TGTCTATTTCAGTACGTCGTGTA	-	ATAACGTCGTTGTCTATTTCAGTACGTCGTGTAAAATTTTATAATACGTCGTTTTGTTATACATAACCGTCGTGTGTTTTTTTGTGCTGACTTGTTTATATTATTTTATATATTTAGGTACTTACACGATGTTTTGAAACGAGCTAATATGTGTA	...((((.((((.((.((((((.(((((((((((.........(((((.((((.((.....)).)).)).)))))..............(((((..(((((......)))))..)))))..))))))))))).))))))..)).))))))))...
miRC123	scaffold_5:3196909:3197130:+	-97.3	6	-	6	-	CTGAGATTGGTAGCAGGCTTA	ACCCTTGTGATTAAGCCTCTTACCAATTTCAAACCGAATGGAACTTTTCGTCCAATTGTGTCCATGTGCACATCACATGCAGGGGAAAAGGTTTATTTTAGGCCTGACAAGGGTCAATAACTTGAAAGGATTCTTTTACTCCTGAACATGAGGCGCACATGGGCACAATTAGACTGAAATTTTGATTTAGACTGAGATTGGTAGCAGGCTTAACCACGATGG	.((.(((((.((((((((.((((((((((((..(..(((.(((.((((.(((.((((((((((((((((.(.(((....((((((((((((....(((((((..((((....))))....)))))))....)))))).))))))....))).).)))))))))))))))).))).)))).))).)))..)..)))))))))))).)))))))).))))).))
miRC124	scaffold_5:6002193:6002373:+	-50.8	16	14	2	TGGATTGGAAGACGCAAGTGTTA	TCAGGTGCGTAAATTTCGAGGACGAA	GTTCAGATTTTGGATTGGAAGACGCAAGTGTTACGATCGAGAGAGATTCCACTTGTGAAGGTTTTATGGAGAAGTCATACTGTAAAAGAGGCTACATGGGAACCCGAAGACCAAATGCGGGGAGCAGTACCTTCACCTCTTCGAGTGTCAGGTGCGTAAATTTCGAGGACGAAATTTGTAT	...(((((((((..((((((.(((((..((.(((..((((.((((.........((((((((....(((...((((...((.....)).))))...(((....)))....)))..(((.....)))..))))))))))))))))))).))..)))))...))))))...)))))))))...
miRC125	scaffold_5:6080362:6080473:+	-32.3	55	-	55	-	GACCAATATATTTCGTCGCGCAA	ACGTGGGAATTTTTTAGTTTTTTAAAATTTTTTTTAGACTTTGCGCGACCAATGTTTTTCGTCGCGCAAAACTTTGAGCGACCAATATATTTCGTCGCGCAAATCTTTGCGC	.((..((.............(((((((....))))))).((((((((((.(((((..((.(((((.(((....))).))))).)).)))))..))))))))))..))..)).
miRC126	scaffold_5:8812701:8812810:+	-31.3	528	509	2	ACGTTATTATCGTGCGGATGCTA	ACGTTTGCACGATAATAACATCT	GGATGTCTGTACGTTATTATCGTGCGGATGCTATTGTAAACATGCAGGAAAATAAGAAGGATTAATACAAAATACATGACGTTTGCACGATAATAACATCTGAATATCCG	(((((((.(...((((((((((((((((((...(((((....)))))...........(........)...........))))))))))))))))))..).).)))))).
miRC127	scaffold_5:12581626:12581785:+	-62.91	360	354	-	GGAATGTTGTCTGGCTCGAGG	-	GTTTTTGAGGGGAATGTTGTCTGGCTCGAGGCCCCTAACTAGATCCATGATCTTCATCTCAATTGATGTCAATTTTAATCAACAATATAGACTCAGTTGAGACAGATCATTTGGTTCTACATTTAGTGACGTCGGACCAGGCTTCATTCCCCCCAATTAT	....(((.((((((((..((((((..(((.(.(.((((.((((.(((((((((...((((((((((.(((...................))))))))))))).))))))..))).))))...)))).).).)))..))))))..)))))))).)))....
miRC128	scaffold_5:15528007:15528191:+	-70.09	54	-	53	-	TGAAGGTAGCTGCACAGCCCA	TTGGTTGCTTCTTTTCGAGCCAATTGGGCTGCGAAGCTACCTTAAGCAAATTCTAATGTTGTACGACCGCAAACCCCTGCGGTCCCAGGAGGAGTGAGAGTGCTGGATCTGAACGCAGTGAAAAAAGGAAAACCTTAATGTCACTAGAATTTGCTGAAGGTAGCTGCACAGCCCATAGTAGCTTC	..(((((((...............(((((((.(.(((((((((.((((((((((...(((....(((((((......)))))))((((.(..........).)))).....)))..(((((...((((....))))....))))))))))))))).))))))))).).))))))).)))))))..
miRC129	scaffold_5:15528358:15528479:+	-46.8	147	146	-	TTTCCAAGAGATATAGAGGCCG	-	GCTCACACAATTTCCAAGAGATATAGAGGCCGTGCCCGTGCAGAAGGTTTTTATTCCATAGTTATAACTGCTTGCTAGTCATAATCTGCATGGCCTTGTATGGCTTGGTAATTATGTGAGCA	(((((((.((((.(((((..(((((.(((((((((..........((........))...(((((.((((.....)))).)))))..))))))))))))))..))))).)))).))))))).
miRC130	scaffold_5:316917:317149:-	-101.7	564	532	22	TCCGGATTGTTTAGTGTGCGGA	CGCATGCTAAACAATCCGGACA	ATTTTTCTCTTATCCGGACATCCGGATTGTTTAGTGTGCGGATTCCAATGTTTGCAGTTGTGTTTCATTGTAAAAAATGATTTGAAGATGTATACTTCTACAGCACCGACTGGATATTTTTATATAGCAGTGTAGTGGCTTGTGATTTGGCAGCATATATAAGAGGAGAAAACTGAAGAAACATTGAGGTCCGCATGCTAAACAATCCGGACATCCGGATAAGAGAAAGACTA	.(((((((((((((((((..(((((((((((((((((((((((..((((((((.(((((((((((((((......)))))...((((.......))))...)))).))))))....((((((((((((.((..(((.(....).)))..)).)).)))))))))).............))))))))..)))))))))))))))))))))))..)))))))))))))))))...
miRC131	scaffold_5:667936:668127:-	-50	13	-	12	-	AATGGTTATCAAACGGGCCCTTA	CATATAATATTAGCACCGTTTGATAATTATTTTATTTTTATTTTCATTTTTACTTTTTTTTGAAAAATAAAAATTGAAAATATGTTTAGTAACAGTTTTTTATTTTCATTTTTCAAGTTTCCAATTTTTAGGGTTTTAAATATGAAAATTAAAAATTGAAATGGTTATCAAACGGGCCCTTAATAAAATAGA	.......(((((((.((((((((((((((((((((((((((((((((.((((......((((((((((.(((((.((((((.((((....)))))))))).))))).))))))))))..(((........)))...)))).))))))).)))))).)))))))))))))))))))))...))))).......
miRC132	scaffold_5:2567710:2567805:-	-35.01	29	-	28	-	ACAAAAGGGAGTATAAGTGGACA	TGTTCCCATTATTATTTTGTACCACTTACACTCCCTTTTTTGTTATGGTAAAAGTATTAAAAAACAAAAGGGAGTATAAGTGGACAAAAGGGAAAT	..(((((.......((((((.(((((((.((((((((((...((.(((((....))))).))...)))))))))).))))))))))))))))))..
miRC133	scaffold_5:4026851:4027191:-	-111.34	18	-	17	-	AAACACAGTGACCAATTTGGCTA	GCAAAAAATAAGCCAAATTAGTCACTGTGTTTTCCAAAGTTTACAATTTATAGACATTCTATTATCTTCCGTTAAGTGCAGTTTTTATTTTTTATTTTTTTACAAAGCACGTTTAATGTTCTTCCTCTACTTGTGATGCCCTCTAACAGATTGTTGTAAAGCACATTTAATCTTCCCCCAATTTGTTAAACCCTAATAGCACAATATACCCTAACTCGTTGAGTTAAAGGAAGAAGATTGAAAGTACTTCCTATAAAAAAAATGCACTTAACTTATAAAATATATGTCTATAAATTGTACACTTAGGAAAACACAGTGACCAATTTGGCTAGATTTTTTTC	..(((((((.(((((((((.(((((((((((((((.((((.((((((((((((((((..((((.......((((((((((.(((((((................(((.((.((((((.((((((((....(((((........((((((((((..(..(((..........)))..).))))))))))...........))))).......((((((...)))))).)))))))).)))))).)).)))...)))))))...))))))))))......)))).)))))))))))))))).)))).))))))))))))))).)))))))))..)))))))..
miRC134	scaffold_5:10113262:10113352:-	-32.6	6	6	-	TCTCTTAATCGTTGGATCAAATT	-	TGAGGCCTTATCTCTTAATCGTTGGATCAAATTAATTAGTAGTAGGATTAAATTGGTTAGTCTGATCTAACAATTAGGGATATAACCTCAC	(((((...((((.((((((.(((((((((.((((((((((...........)))))))))).))))))))).))))))))))...))))).
miRC135	scaffold_5:13336068:13336214:-	-50.6	9	6	2	TAGCCAAGGATGACTTGCCT	GCAAGTTGTCTTTAGGCTAGT	CCATGTTTGGTAGCCAAGGATGACTTGCCTAATCAAAGAAATGCTGATCATTTAAGTTCGATATAATTAAAGATATGTTCAAGCTTGGAGCTGTATGGTTTCTGGGTTTCTAGCTAGGCAAGTTGTCTTTAGGCTAGTCTGACTGGC	(((.(((.((((((((((((..(((((((((.....((((((.(.((((((...(((((((((((........))))))........)))))..))))))...).))))))...)))))))))..))))).))))).)).)))))).
miRC136	scaffold_5:15054213:15054321:-	-27.21	13	12	-	ACGATATTATCGTGCGGATATTA	-	AGATGTCAGTACGATATTATCGTGCGGATATTATTGTAAATATATATAAAAGCAAAAAAAATAGTACAAAATATAATGCGTCTGCACAATAATAACGTCTGAATGTCTG	(((((((((.(((.((((((.((((((((..(((((((.................................))))))).)))))))).)))))).)))))).)))))).
miRC137	scaffold_5:16885784:16885885:-	-38.1	8	8	-	TGGAGGCAGCGGTTCATCGATC	-	GTGGAGTCACTGGAGGCAGCGGTTCATCGATCTCTTCCTGAGATTTGTTGTGAAAATACAAAACATGAATCGGTCGATAAACCTCTGCATCCAGCGCTCACT	...(((.(.(((((.((((.((((.(((((((..(((.((...(((((.........))))).)).)))..))))))).)))).)))).))))).))))...
miRC138	scaffold_5:18324008:18324207:-	-96.55	13	10	2	TTGTGATTAGCCTACACCACG	TGGTGTAGGCTAATCACAATC	ATAAAACAGATTGTGATTAGCCTACACCACGATGCACCAATGCTGTCTCTGTGGGATTGCTAGAGCAATGTCAATTAAAGCATTGCACCCAATTATGCACCTTCAATTCAATTTGGTCCGGAATTCCTACTGATTATGGTCAGTGATTAGTCTAGCAGTATTGGTGCATCTTGGTGTAGGCTAATCACAATCTGTTGTGC	....(((((((((((((((((((((((((.((((((((((((((((......((((((.(....(((((((........)))))))..((((....................))))...).)))))).(((((((((.....)))))))))...)))))))))))))))).)))))))))))))))))))))))))....
miRC139	scaffold_6:682144:682248:+	-48.6	8	8	-	TACAGCCGTCCGGCTATACT	-	AAAAAAACAGTACAGCCGTCCGGCTATACTAGGATTTTTCAAATTTTTTAATAAATTTCCCCCAAAAAAACCTAGTATAGCCGGGCGGCTATACGCTGTTTTAGA	...((((((((..((((((((((((((((((((.(((((.((((((......))))))......))))).))))))))))))))))))))....))))))))...
miRC140	scaffold_6:2567185:2567419:+	-157.4	604	558	40	TCCGAATGTAGCCTAGATGCC	CATCTAGGCTACATTCGGAGA	AATTTTGATATCCGAATGTAGCCTAGATGCCTTAGATCACTGAGTTCGAATGCGGGGTAAGTATAATACCGGACAGAGTCACAGATCAGTAGGCAGTCTTGTTCTATGTATAATCCAAATATTATTCTTTAAAGCAATTTTGTTGAATATCTGTGACTTTGTCCGGTATTATACTTACCTCGCATTCTAACTCAGTGATCTGAGGCATCTAGGCTACATTCGGAGATCAAAATTA	(((((((((.((((((((((((((((((((((((((((((((((((.(((((((((((((((((((((((((((((((((((((((.....(((((..(((((.((...(((((......)))))....)).)))))..)))))....))))))))))))))))))))))))))))))))))))))).)))))))))))))))))))))))))))))))))))).))))))))).
miRC141	scaffold_6:2760071:2760195:+	-46.3	236	236	-	CATGGGTAAGTGGGGAAGATG	-	AAGGTTATGGCATGGGTAAGTGGGGAAGATGATAAAACTAATTACTACTTTTGAGTGGTTACAACTTAGAAGCAGATTAAAAAAAATATTATCTTTCCCAATCCACCCATGCCTTAGGTTTCCTC	(((.(((.(((((((((...((((((((((((((..........((.(((((((((.......))))))))).))...........))))))))))))))....))))))))).))).)))....
miRC142	scaffold_6:6010098:6010195:+	-47.7	14	14	-	TCTCCCAAGCCATTGATCGCT	-	ATCGATTGCTTCTCCCAAGCCATTGATCGCTTGCAAGTCTGTGAGCCATGGAGCTCTCTATGCGAAAGCGATCAATCGCTTGGAAAAAGCAATCGATC	(((((((((((...((((((.(((((((((((....((..(.((((......)))).)...))..))))))))))).))))))...))))))))))).
miRC143	scaffold_6:7765797:7765903:+	-42.16	175	172	-	ATCACTCATGGTCGTTAACGTTA	-	GTTTTTTTGTATCACTCATGGTCGTTAACGTTAAATTATAATTTTGGATTGATTTGACAATTATATTCTTGGTAAACGTTAAAGATCATGAGTGATATAAAAAAACT	(((((((((((((((((((((((.((((((((..((((........(((((......))))).......)))).)))))))).))))))))))))))))))))))).
miRC144	scaffold_6:7789238:7789361:+	-47.6	438	-	427	-	ACGTTATTATCGTGCGGATGCTA	CAAAATGCATGGTATATGCACGATAATAACCTACACATGTCCGCATAGGAGAATTTCTGTATATCAATTATTCTCTTATTCGGATGTCCGCACGTTATTATCGTGCGGATGCTATTGTAAACAT	.....((((((((((.((((((((((((((......(((((((.((((((((((...((.....))...)))))))))).)))))))......)))))))))))))).)))))).)))).....
miRC145	scaffold_6:8360486:8360592:+	-40.7	7	5	2	TCTGAGTCAGATTACTGAATA	TTCAGTATTTTGACTCAGAAA	GTACCACATTTCTGAGTCAGATTACTGAATATCAAAACACCTTTCATCGGAAGTGTCTTGAAATAGGTTGCTATTCAGTATTTTGACTCAGAAAGGTGTCGTGGGAA	...((((.(((((((((((((.(((((((((.((....((((((((.(....).....))))..)))))).))))))))).)))))))))))))......))))...
miRC146	scaffold_6:8820438:8820732:+	-93.1	8	-	8	-	TTCCGCATTTGTAAGATCTTCTC	GAGAGAGTTGGAGGGTTTGACGCTTAGAAGTGTGAAAGTGAGTGCAAAGGGGCGAAGAGAGTGAGGTGAGCGAGAGAGAGAGAGAGAGAGAGAGAGAGAACCAAGATAGTGGTGGAGAAGCTTAAACCGCGTTTTTATTATTTCTTTTCTGTCTTAATAATTTTGTTTCCTGAATTTGAAGGATGTGATTTGACAAATATTTTGGATTTTCTTTTGTCTTTTTTAAGAACAACATTTATCTAACTAGCCTCTCCGCAGGCGCTTCCGCATTTGTAAGATCTTCTCCAACTCATGA	....(((((((((((...((..((((.(((((((.(((((..(((..((((((..((((((((..((....((((((((..(((((((((.((((.((((..((((.(((((((((((.((.......)).))))))))))))))))))).))))......((((((((((........))))........)))))).........))))))))).))))))))....))..))))).))).....))))))..)))..))))).))))))).)))).)))))))))))))....
miRC147	scaffold_6:24551357:24551453:+	-47.8	10	-	9	-	CGCTATCCATCCTGAGTTTCA	ATGGAAGAATCTGTTAAGCTCAGGAGGGATAGCGCCATTCTTGGTTTGGTTTTAGACCATGTATTGCGCTATCCATCCTGAGTTTCATGGCTTCCTC	..(((((...((((.((((((((((.(((((((((.((...(((((((....)))))))...)).))))))))).)))))))))).)))))))))..
miRC148	scaffold_6:28212500:28212769:+	-171.23	10	-	10	-	AGATGGTAGAACGGAGGCTGT	TGGAAAGATGAACAGCCTCCGTTCTACCATCTTCTACGGTGGAACAGTACAAACATCTCTCTGCTCCATCTTCATTTCTCTGTCTTACTGTCCCTTTACGTCTCGCTCTTTCCACACACATTCGTCCTTCACATGTTTGATTCTCAAAGGACAAATCTGTGTGGAAAGAGAGAGGTAGAAAGACAGCAAGAGAGGAATGAAGATAGAGGAGAGAAATGTTTGTATTGTTCCACTGTAGGAGATGGTAGAACGGAGGCTGTTGAGGTTTCC	.(((((..(.((((((((((((((((((((((((((((((((((((((((((((((.(((((.(((.(((((((((((((..((((.(((((..(((((.((((..((((((((((((.(((.((((((.................)))))).))).)))))))))))))))).)))))..))))).))))))))))))))))).))).))))).)))))))))))))))))))))))))))))))))))))))))))))).)..)))))
miRC149	scaffold_6:1908198:1908349:-	-66.41	10	9	-	GAGGATGAGAGGTAGGAGTAA	-	GATTGAGAGAGAGGATGAGAGGTAGGAGTAACAAAGTGAAAACAAAATCTTGAAAGTGAAAACAATTTGAAGTAGATTTCTGTTTTTTGTTTTTGTTTTCAATTTTGTTACTCCTCCTTCTCATCCTCTCCTCTCATCTTCCCTCTCAATCC	((((((((((((((((((((((.((((((((((((((((((((((((.(..((((..((((.(.((.....)).).))))..))))..).)))))))))).)))))))))))))).)))))))))))))).............)))))))).
miRC150	scaffold_6:4577941:4578011:-	-48.1	12	11	-	TCTAATAGAGTCTGGGACCCAT	-	GTACCAACTCTCTAATAGAGTCTGGGACCCATTGTATTGGTGGGCTCCACCTCTATTAGAGAGTTGGTACA	((((((((((((((((((((..(((..((((((.....))))))..))).)))))))))))))))))))).
miRC151	scaffold_6:4912768:4912949:-	-76.6	332	330	-	GCGGCATCATCAAGATTCACA	-	ATTCGCAGGTGCGGCATCATCAAGATTCACATACTTTAGTGAGGGGTCTACCTTTATCGATCGAGTTAATTGGTACTACTAACACCACCAATTGATTTTTGTACTCGAACTTCCTTTAGTACTCGAAAGGTAGTTCCTTTGAACTTTGAAGTGGGAATCTTGATGATGCTGCATCAGCAAGT	....((.(((((((((((((((((((((...((((((((.(((((..(((((((..((((..((((((((((((............))))))))))))..(((((.((......)).))))))))))))))))..))))).....)))))))).))))))))))))))))))))).))....
miRC152	scaffold_6:5557702:5557961:-	-55.5	10	10	-	ACGGAGTATATTAGTGCGAC	-	AAAAAAAAACACGGAGTATATTAGTGCGACTGTACTATTTTTTTAAAACGAGGACCTTTTAGCGATTAGGTGCCATGTGTCAAAAACAAGTATAGCAGCACAAAAATATATTTTTTATTTTAAAAATCGTAGCATAGCCGCACAGCTATACTATTTAAATAAATTATATTTAAAAGATATAACCGCACGGCTATACTATAAAAAAAAATTTTAAAAGGGACCCTCCTAGTTGCATTAGTTTGTACTTTATAGATATTAAT	............((((((((((((((((((((.....(((....)))..((((.(((((((.(((((..((((..((((.(........)))))...)))).((((((.......))))))...)))))(((.(((((((..(.(.((((((.((((((((.....)))))))))).)))).).)..))))))).))).............)))))))...)))).)))))))))))))..)))))))............
miRC153	scaffold_6:5969981:5970200:-	-55.13	9	1	7	GTCGAGTGCTACGTTGATGACTTGG	AGGCATCGAAGTAGATCAGACTA	TGCTTCACAAGAATGTCGAGTGCTACGTTGATGACTTGGTGATCAAGTCAAAAAGAAGAGAAGATCACTTGAAAGATTTGAGAACAGTGTTTAACAGATTGCGGAAGTACCAACTCAAGATGAACCCTTTGAAGTGTGCTTTCGGTGTCACGTCAGGTAAATTCCTTGGTTTCATCGTTAAACATCTAGGCATCGAAGTAGATCAGACTAAGATTAAAGC	.((((.........(((((...((((.((((((.(((((...(((((((...(((..((.....)).)))....))))))).....(((((((((....(((....))).........((((((.((...(((...(((((.((......))..)))))..)))...)).)))))))))))))))))))))))))).)))).)).)))........))))
miRC154	scaffold_6:9067799:9067869:-	-51.6	12	11	-	TCTAATAGAGTCTGGGACCCAT	-	GTACCAACTCTCTAATAGAGTCTGGGACCCATTGTATTGGTGGGTTCCACCTCTATTAGAGAGTTGGTACA	((((((((((((((((((((..(((((((((((.....))))))))))).)))))))))))))))))))).
miRC155	scaffold_6:15696515:15696856:-	-90.6	50	49	-	TGTCTATTTCAGTACGTCGTGTA	-	ATAACGTCGTTGTCTATTTCAGTACGTCGTGTAAAATTTTATAATACGTCGTTTTGTTATACATAACCGTCGTGTGTTTTTTTGTATATATGAGGTTTGTCATTCTAAAATAATACGTCGTTGGTTTATTTATTGCGTCGTCTTAACAAACTAACCACGTCGTTAGTATGTACCGTCGTGATAAATATATTATAACGTCGTTGTCTATTTCAGTACGTCGTGTGAAATTTTTTAATACGTCGTTTTGTTATACATAACCGTCGTGTGTTTGTGCTGACTTGTTTATATTATTTTATATATCTAGGTACTTACACGATGTTTTGAAATGAGCAAATATGTGCT	...((((..(((..((((((((.(((((((((((.........(((((.(((((((..(((((.((((.((((((((........))))))))))))))).))..)))))....(((.(((((...(((((((..((.((.....(((.((((((......)))))).)))..)).))..))))))).....))))).)))(((.(((..(((.(((.(((((...........))))).))).)))..))).)))..)).)))))..........(((((..(((((......)))))..)))))..))))))))))).))))))))..)))..))))...
miRC156	scaffold_6:20249765:20249899:-	-24.38	25	1	23	GATGTCCACATGTTATTTT	AATAACGTCTGAATATCCGCATA	TTCCCTCTTTTAGATGTCCACATGTTATTTTCGTGGGGATAGTATTGTAAATAAGAAAGAAAGTAGAAAGGAATAGTAAAAAATACATAACGTCAGTACGATAATAACGTCTGAATATCCGCATAAAAGAATTTA	.....((((((((((((.((.((((((((.(((((..(((.((..((((..................................))))..)))))..))))).)))))))).)).)))))....))))))).....
miRC157	scaffold_6:20645440:20645533:-	-26.7	50	49	-	TGACTGTTGAATCAAATTGGTTA	-	CCTTATCTTTTGACTGTTGAATCAAATTGGTTAATCGTTTGATAAAATTGATTAGTTTGATCCAATAATTAAGAGAAATGGCCTTAGATAAGGG	((...((((((((.(((((.(((((((((((((((..(.....)..))))))))))))))).))))).))))))))...))((((....)))).
miRC158	scaffold_6:24970303:24970460:-	-46.2	11	-	11	-	CAAGTTAGAAGACAACACCCACA	TTAAGGAATAGTATGGTGTTGTTTTCTAACTTGAGGATTATAATGGACTATTTATAAGAGATTCATGCCTAAAATTTATCTTTACTAATTCCACCATTTTCAACAAGATATTCACCTTAATTCTCCAAGTTAGAAGACAACACCCACATTCTTCCTTG	.(((((((.(((..((((((((((((((((((((((((((...((((....(((..((((((..((.......))..))))))..))).))))..(((((....)))))........))))))).)))))))))))))))))))...))).)))))))
miRC159	scaffold_6:26064900:26064986:-	-41.5	8	8	-	TACAGCCGTCCGGCTATACT	-	TTCAAAATAGTACAGCCGTCCGGCTATACTCAGTTTTTTTTAAAAAAATTGCAAATCGTATAGCCGTGCGGCTGTACTCTTTTTGGC	.((((((.((((((((((..(((((((((.((((((((.....))))))))......)))))))))..))))))))))..)))))).
miRC160	scaffold_6:28212587:28212686:-	-51.56	19	-	19	-	TGTGTGGAAAGAGCGAGACGT	GCTGTCTTTCTACCTCTCTCTTTCCACACAGATTTGTCCTTTGAGAATCAAACATGTGAAGGACGAATGTGTGTGGAAAGAGCGAGACGTAAAGGGACAG	.((((((((.((((((.(((((((((((((.(((((((((((...............))))))))))).))))))))))))).)))..))).))))))))
miRC161	scaffold_7:4143958:4144132:+	-85.91	7	6	1	AGGCTAGAAAGGACATGTCTA	GACATGTCCTTTCTAGCCTCT	AAGCTTGAGGAGGCTAGAAAGGACATGTCTATAGTATACTATGTTTTCAAATCAATTTGTACCATGATGATTACAAAGATGGACAATGAAGCAGTGTGCATTTGGTAGAAAAATTGAATTGACAAGCTAGTCAACCCATACTATAGACATGTCCTTTCTAGCCTCTTCAAGCTTG	(((((((((((((((((((((((((((((((((((((((((.((((((((.(((((((.(((((.............((((.(((.((...)).))).)))))))))...))))))).)))).))))))))......))))))))))))))))))))))))))))))))))))).
miRC162	scaffold_7:7795407:7795498:+	-46.4	1050	1035	14	CACTTTGTAGAGAAGGTTCATT	TGAACCTTGTGTACAAATTGGC	CTCCAGCAGCCACTTTGTAGAGAAGGTTCATTTGATTTTTGTACAAATACAATTCACAATAATGAACCTTGTGTACAAATTGGCTGCTGGGA	.(((((((((((.((((((.(.(((((((((((((...(((((....))))).)))....)))))))))).).)))))).))))))))))).
miRC163	scaffold_7:18921383:18921494:+	-65.8	48	1	46	ATTTTGACAATTCCGGTGACG	TCACCGGAATTGTCAAAATGA	AAATCTTCCTTCATTTTGACAATTCCGGTGACGGCAGATTGAAGGCAGATGCTTCGAACAAACAGATGCTTCAATCTGCCCTCACCGGAATTGTCAAAATGAGGAAAGATCT	..(((((.(((((((((((((((((((((((.((((((((((((.((..((...........))..)))))))))))))).))))))))))))))))))))))).)))))..
miRC164	scaffold_7:20969701:20969837:+	-40.9	10	10	-	TAACTGTTGGATCAAATTGGTTA	-	CCCTATTTCTTAACTGTTGGATCAAATTGGTTAAGAGATAGGGCCTCATCTAAGAGCCCCTCACTATAGAATTCTACTTGAGTATTTGAGAGGTAGCACCAAACTAACCAATTTGATCAAACGATTAAAAAATAGAG	..((((((.((((.((((.((((((((((((((.(((...((((.((......)))))))))...........((((((...........))))))........)))))))))))))).)))).)))).))))))..
miRC165	scaffold_7:1597097:1597194:-	-19.65	12	11	-	AGGAAATTGTAGAGAGGGAAT	-	ATAAACTAAGAGGAAATTGTAGAGAGGGAATTGAGATGAAGAGAATGAATAGAAGAGAATGTTTTCTCTCTATTATGTTTCTGTTCTGTATGTGTGTG	(((.((..(((((((((.((((((((..(((.............................)))..))))))))...))))))..)))....)).))).
miRC166	scaffold_7:1645187:1645283:-	-25.6	10	-	10	-	TTACGGAAGATTGTCTTGGCATG	GGGCAATTGATCCGGTGACAAGTCTTTCCGTCATTTGCCAAGTTGGTCCCTTCGGCCTCGTTTATTACGGAAGATTGTCTTGGCATGAACTATGCTA	.((((.((.((((((.(((((.((((.((((.((..((...(((((.....)))))...))..)).))))))))))))))))).)).))...)))).
miRC167	scaffold_7:2887134:2887237:-	-69.4	1136	26	1091	ATCATGTCACCAGGAACCAAG	TGATTCTTGTTGACGTGATGT	GGGATCTGACCACATCATGTCACCAGGAACCAAGTTGGGACCTCCTCATGGAGCATCAAGAAAGGTCCCAACTTGATTCTTGTTGACGTGATGTGGTTAGATCC	.(((((((((((((((((((((.((((((.(((((((((((((..((.((......)).)).))))))))))))).)))))).)))))))))))))))))))))
miRC168	scaffold_7:5855890:5856087:-	-44.9	14	-	13	-	TTAAGAAATTGATGGCAGTTTTA	ATTATAAATAAACCCTGCACAATTGAATTTCTATAAACAAACCCAAAAAAAAAAACTCAAAAAATGACAGATGGCCTTATTGAATTTAATATTAATTATTAAATTACTTTGATACCGTATTAAGTGTTTTGGGTATTTTTATGAGATTTTGGGTTTGAGCTTGTTTTAAGAAATTGATGGCAGTTTTATAATTTATAA	.((((((((.((..((((...(((.(((((((((((.((((((((((((((((.((((((((.((.....((((..(((..((((((((((.....))))))))).)..)))..)))).....)).)))))))).)))))......)))))))))))...))))....)))))))))).))))..))...))))))))
miRC169	scaffold_7:6028148:6028243:-	-19	11	11	-	GAAAATATGTAGGAAAGATGGTA	-	ACATAGTCTTGAAAATATGTAGGAAAGATGGTATTATTTATATAGACATGGAGATCTAAATAGTGGCATCTTTGTTTTGCAAGTTTAATACTCCCA	....(((.(((((....(((((((((((((.(((((((((.((..........)).))))))))).))))))..)))))))..))))).)))....
miRC170	scaffold_7:8054334:8054691:-	-94.2	10	-	9	-	CGGAACCAGAACCGGACCGAAAC	AACCGAACCGGTTTGGACCGGTTCCGGATCCGGTTCCATGTCTTCAAAAACCGAACCGGGCCGAACCGAATCGGTGAAACTAAAAAAATATATAATTTCAATATATATTTATATTTAATGCTATATTTTTAATTTCACTAAAAAAAACCTAATATTTATCCAAGTTCAATGTCAAAATATCTCTCTTTTCTCACTTTAATATTTATTTTTTATATGAAATTGAATAATTTGTTAATTTTCAAGTAAAAAAGTAATATTTTAGTTGAGAATTGTATTAAAAAACAATTAAAAATAATAATTTTTATAATCCGGTTCAAAACCAAACCGGAACCAGAACCGGACCGAAACCGGTTCAAAC	....((((((((((((.(((((((.((.(((((((...((....))......((((((((..((((......(((((((....(((((((((..(((..((((((....)))))).)))..)))))))))..)))))))....(((........)))......)))).................(..((((((((..((((((..((((((((.(((((...(((.....)))...))))).))))))))..))))))..)).))))))..)..............(((((((....)))))))...)))))))).......))))))).)).))))))).)).))))))))))....
miRC171	scaffold_7:9733058:9733159:-	-18.33	10	-	9	-	CACAACACGGATGTTAGGAC	TTGGTTAAATTCTAAGGGCATTTGGTTGTATAAATTTTTTTTGAATTTTTAGTCTTTTTTTTTTTAAAAAAACACAACACGGATGTTAGGACTTAAATCCAG	.(((((((.(((((...((((((((((((......((((((((((.................)))))))))).))))).)))))))))))).))))..))).
miRC172	scaffold_7:10583757:10583988:-	-100.3	564	532	22	TCCGGATTGTTTAGTGTGCGGA	CGCATGCTAAACAATCCGGACA	ATTTTTCTCTTATCCGGACATCCGGATTGTTTAGTGTGCGGATTCCAATGTTTGCAGTTGTGTTTCATGTAAAAAATGATTTGAAGATGTATACTTCTACAGCACCGACTGGATATTTTTATATAGCAGTGTAGTGGCTTGTGATTTGGCAGCATATATAAGAGAAGAAAATCGAAGAAACATTGAGGTCCGCATGCTAAACAATCCGGACATCCGGATAAGAGAAAGACTC	.(((((((((((((((((..(((((((((((((((((((((((..((((((((.((((((((((((((.......))))...((((.......))))...)))).))))))....((((((((((((.((..(((.(....).)))..)).)).)))))))))).............))))))))..)))))))))))))))))))))))..)))))))))))))))))...
miRC173	scaffold_7:11261602:11261836:-	-55.2	9	-	8	-	GACCAATATTTTTCGTCGCGCAA	GTTAAAAACCTTGCGTGACAAAATATTTCGTTGAGCAAACTATTAAATTAGTTTATTTTAATTAAAAAATTTTAAAACACAAAATATTTCGTTGTGCAAATATTTGAGCGATGTTATTATTCGTCACGCAAAACTTTAAAAATTTTGGTGGATACCAAAAATGGGACGCGGGATTTTTTTTAATTTTTTTAAAACTTTACGCGACCAATATTTTTCGTCGCGCAAGGTAGATGTG	.......((((((((((((((((((((((((.(((.((((((......)))))).......((((((((..((((((.....((.((..(((.((.(.....((((.(.((((........)))).).))))..........(((((((....)))))))...).)))))..)).)))))))).))))))))..)))...))))..))))))))..)))))))))))).......
miRC174	scaffold_7:15378336:15378454:-	-46.6	15	-	15	-	AGGTGCAAGTGTAAGTGCAGA	ATGGTTTCATTTATCTGCATTTGCACCTGCACCTCTTTTGGTCTTTACTGGTTTTCTCATGCACTGATGAACTCAGAGATCCATGCATAGGTGCAAGTGTAAGTGCAGACAAATGCCTT	..((...(((((.(((((((((((((.(((((((....((((((...(((((((..(((.....))).)))).)))))).))).....))))))).))))))))))))).)))))))..
miRC175	scaffold_7:18241197:18241375:-	-72	9	-	8	-	TCCGGAGGTGGTTGATTTTAT	TATACTTCAACGTAAAACCAACCATCTCCAGATTTTCAAAGCATGAAGGTAACGTGTGGGTTAAATTCAAGACAGTGCTTCAGGAGCTCATGCAGTCCAATAGGATTGGTATAGCTGGTAATCTGGGTGAGCCTTCATCCTCTAAAGATCCGGAGGTGGTTGATTTTATGTTGAAGTAT	.((((((((((((((((.(((((((((((.((((((.(.((.((((((((...(..(..(((........))).)..).(((((((((.(((((((((....))))).)))))))).....)))))....)))))))).)).).)))))).))))))))))).))))))))))))))))
miRC176	scaffold_8:131717:131816:+	-19.36	6	5	-	AACTAGGGTCTGTGATATCGGTT	-	TTAAAGTAAAAACTAGGGTCTGTGATATCGGTTAGCTATCATTGTTTAATTTCATCTGTGGAAGCAATTGGAATTCAGGGTTTGGTGGTAGAGGCTATGG	....(((....((((((.((((.(((.((((((.(((.((((...............)))).))))))))).))))))).)))))).......)))....
miRC177	scaffold_8:1141875:1142086:+	-61.6	23	-	22	-	CGCATGCTAAACAATCCGGACA	TTATCCAGACATCCAGATGGTTTAGTGTGCGGATTCCAATGTTTGCAGCTGTGTTTCATTGTAAAAAATGATTTGAAGATGTGTACTTCTACAGCACCAACTGGATATTTTTATATGGCAATGTAGTGGCTTGATTTGGCAGCATATATAAGAGGAGAAAACTGAAGAAACATTGAGGTCCGCATGCTAAACAATCCGGACATTCAGTATAT	.......((..(((.(((.(((((((((((((((..((((((((...(((((...(((((......)))))...((((.......)))).))))).((....))...((((((((((((.........(((......))).)).)))))))))).............))))))))..))))))))))))))).))).)))...)).......
miRC178	scaffold_8:1865245:1865322:+	-28	19	-	18	-	ACTGAAAGTAGCTTGTGGCAA	CAAGAAGTCTTGCCACCTAGCCTACTTGGGTGACAACTTTTGTTGGGACTGAAAGTAGCTTGTGGCAATATTGTCAGT	...(((((.(((((((..(((.(((((.(((..((((....))))..)))..)))))))).))))))).))).))...
miRC179	scaffold_8:4474769:4474854:+	-51.4	599	584	1	CACTGATAGAATTGGGGGCAC	ATCCCCAATTCTATCAGTGCT	AATGCTAGAGCACTGATAGAATTGGGGGCACCCTATATATATATATATATATATATATCCCCAATTCTATCAGTGCTCCAGCATTA	((((((.(((((((((((((((((((((.....((((((((((....))))))))))))))))))))))))))))))).)))))).
miRC180	scaffold_8:8301221:8301473:+	-60.8	10	10	-	ACTGCACTGCTGTGGAAGATTGA	-	TCCCTTCAAAACTGCACTGCTGTGGAAGATTGAAGAGTTGAACACTTTTCCCATTTTTTATAGTGTCGTGTAACATATGCTTGGAAAGCTTAAAGATCAAGCTACGTTTATCATATTTTTTCCAGAATTTTCAAGGAAGTAAAACTATCCCAAAATATGAGTGAAAGTTGGCTGACATGTTTCCAAGTCAAAGAAGGATTCTTTCCTAGTTTGTTTCCTTAATTGTTTAGGATTTTGTTTTGCTTTAGGAGAG	..(((((.....(((((.((((((((((((.(((((((.....)))))))..))))))))))))...)))))......(((((((((.(.......(((.((((..(((((((((((((.....((....))..(((((.....)).))).))))))))).))))...)))))))...))))))))))....)))))...(((((((((...((.((((.........)))).........)).)))))))))
miRC181	scaffold_8:10548110:10548181:+	-40.4	42	15	26	GGTCCAAGAGATCGGGACTGT	AGTCATGATCTCTTGGACTAC	TTGGACTCCTATGGTCCAAGAGATCGGGACTGTTAGTTTTCAGTCATGATCTCTTGGACTACAAGGGTTCAA	.(((((.(((.(((((((((((((((.(((((........))))).)))))))))))))))..)))))))).
miRC182	scaffold_8:16236888:16237002:+	-43.6	11	-	10	-	TACAGCCGTCCGGCTATACT	AAGAAGAATATAGTATAGCCAACGGCTATACTATTTATATATGTATATAAAGACACGCCCACCTATGTGCCACGTGTCAAACAAGTACAGCCGTCCGGCTATACTATTTTGTTTT	.((((.((.(((((((((((.((((((.((((..((((((....)))))).((((((..(((....)))...)))))).....)))).))))))..))))))))))).)).))))
miRC183	scaffold_8:1135299:1135550:-	-44.83	23	23	-	TTTAGGACTCTATATTGGGCATA	-	TTCTTTATAATTTAGGACTCTATATTGGGCATAATAATAAATCCCTCTTTTTCTAACTCTTATACATTTATGCTTTTTTAAGATTAAAAAATAAAAAATAATCTCAAATAACACGTGGCACAACTTCAGGGTACACAAACTTAAATTTTGACCCAAATCTAAAATCCGGGTCTTCTGATTGAGATATGGCCTGAGGATGTCAGCACGGAGACAAACTATGATCGATGTCAGCAGCTTGAGGATTCATGGAAG	((((......((((((.((((((((((..((((...............((((.(((.(((((................)))))))).))))..........((((........((((..(((.(((((((.((......(((((.....(((((.............)))))......)))))...)).))))))).)))...)))))))).....))))..)))))).)).)))))))).......)))).
miRC184	scaffold_8:3311353:3311592:-	-50.8	52	-	52	-	AGAGTGCTGCTAAATGAACC	ATAATCCTAAGGTTTATTAGGCGGCCAATTGTGGTACACTAGAGAACATGATTGTGAAATTGATGAATACACAAAGAAGAATTGCTGGGTTTCTTGAGTTTATGAATACTGAGAAACGCCTAAACACAAATTAGTGATTGATTTTAAATTAGGACTGACCAAAACACATGGAGAAAATGGTAAATTGGATAATAAGATAAAATTACTTTAAGAGTGCTGCTAAATGAACCTTAAAATTAA	.((((..(((((((((((.(((((((..(((.((((......((..(.(((((.((((((..((......................(((((((((.(((........)))))))))).))....(((......)))))..))))))))))))..))..((((.((.(((.......)))))...))))...............)))).)))..).)))))).)))))))))))..)))).
miRC185	scaffold_8:16684630:16684710:-	-38	21	21	-	TAGTGAAGTTTGAATTAGGGCT	-	AAGACAAGTCTAGTGAAGTTTGAATTAGGGCTTAGCCAATCTAAGGTAAAGCCCAATTTTCATTTCACTAGGCTCATCTTA	((((..(((((((((((((..(((((.((((((.(((.......))).)))))))))))..)))))))))))))..)))).
miRC186	scaffold_9:565463:565605:+	-48.3	10	10	-	CCGCTAGGAATTCTCGGCCGCTA	-	AATTCTTTAGCCGCTAGGAATTCTCGGCCGCTAGCAATTCTTCGACCGTTAGGAATTAGGCCGCTAGAAATTCTACACCGCAAGAAATTCTTCGACCGTTAAGAATTCTTAGCCGTTAGGAATTCTTCGGCTGCTAGGAATTC	(((((((.(((.((((((((((((..((.(((((.(((((((.(((.((((((((((..((.(.(((.....)))..).))....))))))).))).)))))))))).))))).))..))))))))).))).)))))))))).
