# Supplementary material for: Identification of miRNAs and Their Target Genes in Peach (Prunus persica L.) Using High-Throughput Sequencing and Degradome Analysis
Source: PLoS One. 2013 Nov 13;8(11):e79090. doi: 10.1371/journal.pone.0079090 (PMC3827290; doi:10.1371/journal.pone.0079090)
Supplement: Table S4 — The targets of known miRNA in peach. (XLS) [file pone.0079090.s004.xls]

## Sheet: Sheet1
Table S4 The targets of miRNA families
miRNA family	Target	Annotation
miR156	ppa005013m	squamosa promoter binding protein-like 2
	ppa006611m	Squamosa promoter-binding protein-like (SBP domain) transcription factor family protein
	ppa007056m	squamosa promoter binding protein-like 9
	ppa012749m
	ppa013053m
	ppa013638m
	ppa021582m	squamosa promoter binding protein-like 9
	ppa024285m	squamosa promoter binding protein-like 10
	ppa004150m	O-fucosyltransferase family protein
	ppa011968m	squamosa promoter binding protein-like 4
	ppa006689m	Phospholipid/glycerol acyltransferase family protein
	ppa007575m	branched-chain alpha-keto acid decarboxylase E1 beta subunit
	ppa007739m
	ppa009506m	plasma membrane intrinsic protein 1;4
	ppa010420m	Aluminium induced protein with YGL and LRDR motifs
	ppa012020m	Late embryogenesis abundant (LEA) hydroxyproline-rich glycoprotein family
	ppa006371m	Thiolase family protein
	ppa012224m	Aluminium induced protein with YGL and LRDR motifs
	ppa005838m
	ppa006756m	oxophytodienoate-reductase 3
	ppa000086m	proteasome activating protein 200
	ppa000461m	Octicosapeptide/Phox/Bem1p (PB1) domain-containing protein / tetratricopeptide repeat (TPR)-containing protein
	ppa009006m	Cell differentiation, Rcd1-like protein
	ppa015606m	Cell differentiation, Rcd1-like protein
	ppa012053m	Lactoylglutathione lyase / glyoxalase I family protein
miR157	ppa005013m	squamosa promoter binding protein-like 2
	ppa005838m
	ppa006611m	Squamosa promoter-binding protein-like (SBP domain) transcription factor family protein
	ppa006756m	oxophytodienoate-reductase 3
	ppa007056m	squamosa promoter binding protein-like 9
	ppa012749m
	ppa013053m
	ppa013638m
	ppa021582m	squamosa promoter binding protein-like 9
	ppa024285m	squamosa promoter binding protein-like 10
	ppa010420m	Aluminium induced protein with YGL and LRDR motifs
	ppa011968m	squamosa promoter binding protein-like 4
	ppa012224m	Aluminium induced protein with YGL and LRDR motifs
miR159	ppa001273m	ENTH/VHS family protein
	ppa003628m	myb domain protein 33
	ppa005691m
	ppa006201m	transferases;folic acid binding
	ppa007118m	Protein of unknown function (DUF793)
	ppa016603m	myb-like HTH transcriptional regulator family protein
	ppa017451m	myb domain protein 101
	ppb010953m	ENTH/VHS family protein
	ppa024442m	cytokinin oxidase/dehydrogenase 1
miR160	ppa002082m	auxin response factor 16
	ppa002710m	auxin response factor 16
	ppa003136m	auxin response factor 17
miR162	ppa000070m	dicer-like 1
	ppa001506m	LETM1-like protein
miR164	ppa007653m	NAC domain containing protein 100
	ppa008149m	UDP-XYL synthase 6
	ppa008154m	UDP-XYL synthase 6
	ppa008156m	UDP-XYL synthase 6
	ppa008159m	UDP-XYL synthase 6
	ppa008801m	NAC domain containing protein 1
	ppa026810m	NAC (No Apical Meristem) domain transcriptional regulator superfamily protein
	ppa020898m	Protein kinase superfamily protein
miR165	ppa001343m	Homeobox-leucine zipper family protein / lipid-binding START domain-containing protein
	ppa001378m	Homeobox-leucine zipper family protein / lipid-binding START domain-containing protein
	ppa001386m	homeobox gene 8
	ppa001405m	Homeobox-leucine zipper family protein / lipid-binding START domain-containing protein
miR166	ppa000948m	ABC1 family protein
	ppa001343m	Homeobox-leucine zipper family protein / lipid-binding START domain-containing protein
	ppa001378m	Homeobox-leucine zipper family protein / lipid-binding START domain-containing protein
	ppa001386m	homeobox gene 8
	ppa001405m	Homeobox-leucine zipper family protein / lipid-binding START domain-containing protein
miR167	ppa008800m	Ribosomal protein L10 family protein
	ppa003267m	auxin response factor 8
	ppa001069m	auxin response factor 8
	ppa001179m	auxin response factor 8
	ppa001694m	Neutral/alkaline non-lysosomal ceramidase
miR168	ppa000547m	Stabilizer of iron transporter SufD / Polynucleotidyl transferase
	ppa000619m	Stabilizer of iron transporter SufD / Polynucleotidyl transferase
	ppa000900m	Stabilizer of iron transporter SufD / Polynucleotidyl transferase
	ppa003008m	glucan synthase-like 12
	ppa003410m	NAC domain containing protein 17
	ppa020292m	Disease resistance protein (CC-NBS-LRR class) family
miR169	ppa006634m	nuclear factor Y, subunit A1
	ppa008065m	jasmonate-zim-domain protein 3
	ppa012173m	nuclear factor Y, subunit A7
	ppa006028m	NAC domain containing protein 103
	ppa007941m	NAC domain containing protein 103
	ppa011476m	Chalcone-flavanone isomerase family protein
miR172	ppa000037m	NADH-dependent glutamate synthase 1
	ppa000604m	ubiquitin-specific protease 12
	ppa003783m	Integrase-type DNA-binding superfamily protein
	ppa005230m	related to AP2.7
	ppa018704m	related to AP2.7
	ppa021782m	related to AP2.7
	ppa000038m	DNA polymerase epsilon catalytic subunit
	ppa000138m	binding
	ppb012069m	RNA-binding KH domain-containing protein
	ppa007562m	myb domain protein 31
	ppa008922m	annexin 4
	ppa008958m	Protein of unknown function (DUF581)
	ppa010539m	ADP-ribosylation factor 3
	ppa010805m	N-terminal nucleophile aminohydrolases (Ntn hydrolases) superfamily protein
	ppa013267m
	ppa014876m	Protein of unknown function (DUF674)
	ppa003291m	protein phosphatase 2A subunit A2
	ppa006174m	protein phosphatase 2CA
	ppa008381m	protein phosphatase 2CA
	ppa000171m	DNA-directed DNA polymerases
	ppa008114m	S-adenosyl-L-methionine-dependent methyltransferases superfamily protein
miR319	ppa004612m	TEOSINTE BRANCHED 1, cycloidea and PCF transcription factor 2
	ppa006201m	transferases;folic acid binding
	ppa007094m	TCP family transcription factor 4
	ppa011880m	Plant-specific transcription factor YABBY family protein
	ppa011933m	Plant-specific transcription factor YABBY family protein
	ppa012850m	DnaJ/Hsp40 cysteine-rich domain superfamily protein
	ppa003628m	myb domain protein 33
miR390	ppa001305m	trehalose phosphatase/synthase 5
	ppa012591m	Adenine nucleotide alpha hydrolases-like superfamily protein
	ppa025682m	Polyketide cyclase/dehydrase and lipid transport superfamily protein
miR393	ppa003344m	F-box/RNI-like superfamily protein
	ppa003465m	auxin signaling F-box 2
	ppa003543m	basic helix-loop-helix (bHLH) DNA-binding superfamily protein
	ppa009267m	isopentenyl diphosphate isomerase 1
miR394	ppa001271m
	ppa002503m	S-adenosyl-L-methionine-dependent methyltransferases superfamily protein
	ppa004699m	Galactose oxidase/kelch repeat superfamily protein
miR396	ppa003017m	growth-regulating factor 1
	ppa006912m	growth-regulating factor 4
	ppa011917m	growth-regulating factor 5
	ppa015791m	growth-regulating factor 5
	ppa017593m	growth-regulating factor 5
	ppa019623m	growth-regulating factor 1
	ppa019752m	growth-regulating factor 8
	ppa021277m	growth-regulating factor 9
	ppa022199m	growth-regulating factor 5
	ppa024293m	growth-regulating factor 7
	ppa001110m	Plant protein of unknown function (DUF827)
	ppa003013m	eukaryotic translation initiation factor SUI1 family protein
	ppa003643m	RHO guanyl-nucleotide exchange factor 14
	ppa004340m	ubiquitin-associated (UBA)/TS-N domain-containing protein
	ppa005426m	Pyridoxal phosphate (PLP)-dependent transferases superfamily protein
	ppa008281m	uridine-ribohydrolase 1
	ppa008809m	IAA-leucine resistant (ILR)-like gene 6
	ppa016859m	alpha carbonic anhydrase 7
	ppa017355m
	ppa019644m	2-oxoglutarate (2OG) and Fe(II)-dependent oxygenase superfamily protein
	ppa003310m	SCARECROW-like 1
	ppa012574m	Protein of unknown function, DUF538
miR397	ppa005473m	Transmembrane Fragile-X-F-associated protein
	ppa022440m	Laccase/Diphenol oxidase family protein
miR403	ppa010556m	Translin family protein
miR5083	ppa006606m	chloroplast stem-loop binding protein of 41 kDa
miR5139	ppa001306m	SNF2 domain-containing protein / helicase domain-containing protein / zinc finger protein-related
	ppa010177m	DOMAIN OF UNKNOWN FUNCTION 724 7
miR5301	ppa000272m	RGPR-related
miR827	ppa004388m	Major Facilitator Superfamily with SPX (SYG1/Pho81/XPR1) domain-containing protein
	ppa011213m	Drought-responsive family protein
miR828	ppa004560m	myb domain protein 12
	ppa010908m	myb domain protein 66
	ppa014884m	myb domain protein 66
	ppa016135m	myb domain protein 4
	ppa016532m	myb domain protein 82
	ppa024533m	myb domain protein 66
miR858	ppa007594m	myb domain protein 111
	ppa010252m	myb domain protein 4
	ppa015883m	myb domain protein 3
	ppa016135m	myb domain protein 4
	ppa017136m	myb domain protein 12
	ppa022205m	myb domain protein 111
	ppa022465m	myb domain protein 101
	ppa023768m	myb domain protein 3
	ppa023812m	myb domain protein 5
	ppa024074m	myb domain protein 4
miR894	ppa017055m	UDP-glucosyl transferase 85A2
miRC1	ppa002222m	chloroplast heat shock protein 70-2
miRC6	ppa005180m	UDP-Glycosyltransferase superfamily protein
miRC8	ppa001651m	PAS domain-containing protein tyrosine kinase family protein
	ppa006181m	Transmembrane amino acid transporter family protein
miRC10	ppa014166m
miRC12	ppa000264m	P-loop containing nucleoside triphosphate hydrolases superfamily protein
miRC13	ppa018358m
miRC15	ppa001315m	disease resistance protein (TIR-NBS-LRR class), putative
miRC16	ppa005783m	Glycosyl hydrolase superfamily protein
miRC17	ppa001501m	NB-ARC domain-containing disease resistance protein
	ppa015771m	NB-ARC domain-containing disease resistance protein
	ppa017615m	LRR and NB-ARC domains-containing disease resistance protein
	ppa018734m	LRR and NB-ARC domains-containing disease resistance protein
	ppa019012m	LRR and NB-ARC domains-containing disease resistance protein
miRC30	ppa011694m	Ras-related small GTP-binding family protein
miRC33	ppa012225m	Uncharacterised protein family (UPF0497)
miRC35	ppa006710m	ENTH/VHS/GAT family protein
miRC38	ppa003013m	eukaryotic translation initiation factor SUI1 family protein
	ppa003017m	growth-regulating factor 1
	ppa004340m	ubiquitin-associated (UBA)/TS-N domain-containing protein
	ppa005426m	Pyridoxal phosphate (PLP)-dependent transferases superfamily protein
	ppa006912m	growth-regulating factor 4
	ppa011917m	growth-regulating factor 5
	ppa015791m	growth-regulating factor 5
	ppa017355m
	ppa017593m	growth-regulating factor 5
	ppa019623m	growth-regulating factor 1
	ppa019752m	growth-regulating factor 8
	ppa021277m	growth-regulating factor 9
	ppa022199m	growth-regulating factor 5
	ppa024293m	growth-regulating factor 7
	ppb017585m	AGAMOUS-like 24
miRC49	ppa002642m	gamma-glutamyl transpeptidase 1
	ppa002810m	Major facilitator superfamily protein
	ppa013901m	Small nuclear ribonucleoprotein family protein
	ppa013907m	Small nuclear ribonucleoprotein family protein
	ppa014009m	Small nuclear ribonucleoprotein family protein
	ppa014013m	Small nuclear ribonucleoprotein family protein
	ppa024045m	transmembrane receptors;ATP binding
	ppa025606m	Major facilitator superfamily protein
miRC64	ppa002082m	auxin response factor 16
	ppa002195m	auxin response factor 16
	ppa002710m	auxin response factor 16
	ppa003136m	auxin response factor 17
miRC66	ppa000972m	DWNN domain, a CCHC-type zinc finger
	ppa004835m	Pentatricopeptide repeat (PPR-like) superfamily protein
	ppa005644m	tubulin beta-1 chain
	ppa024722m	Dynamin related protein 4C
miRC67	ppa007002m	lysophosphatidyl acyltransferase 2
miRC70	ppa008363m	Pex2/Pex12 N-terminal domain-containing protein / zinc finger (C3HC4-type RING finger) family protein
	ppa012521m	plastocyanin 1
miRC92	ppa002455m	CBS domain-containing protein / transporter associated domain-containing protein
	ppa002734m	calmodulin-domain protein kinase cdpk isoform 2
	ppa007128m	Protein phosphatase 2C family protein
miRC104	ppa006028m	NAC domain containing protein 103
	ppa007235m	jasmonate-zim-domain protein 3
	ppa007941m	NAC domain containing protein 103
	ppa010894m	PQ-loop repeat family protein / transmembrane family protein
	ppb011730m
miRC105	ppa015545m	glucose-6-phosphate dehydrogenase 2
miRC108	ppa010894m	PQ-loop repeat family protein / transmembrane family protein
miRC135	ppa006028m	NAC domain containing protein 103
	ppa006634m	nuclear factor Y, subunit A1
	ppa007941m	NAC domain containing protein 103
	ppa008065m	jasmonate-zim-domain protein 3
	ppa011476m	Chalcone-flavanone isomerase family protein
	ppa012173m	nuclear factor Y, subunit A7
miRC140	ppa001506m	LETM1-like protein
miRC141	ppa001356m	Protein of unknown function (duplicated DUF1399)
miRC142	ppa002940m	phosphoglucomutase, putative / glucose phosphomutase, putative
miRC147	ppa025682m	Polyketide cyclase/dehydrase and lipid transport superfamily protein
miRC149	ppa004936m	amino acid permease 3
miRC151	ppa010805m	N-terminal nucleophile aminohydrolases (Ntn hydrolases) superfamily protein
	ppa018551m	auxin-like 1 protein
miRC152	ppa002135m	cyclic nucleotide gated channel 1
miRC161	ppa009326m	Mitochondrial substrate carrier family protein
miRC163	ppa009122m
miRC167	ppa002329m
miRC178	ppa004151m	glutamate-cysteine ligase
	ppa006122m	DEAD/DEAH box RNA helicase family protein
	ppa006123m	DEAD/DEAH box RNA helicase family protein
	ppa006125m	DEAD/DEAH box RNA helicase family protein
miRC179	ppa000340m	P-glycoprotein 2
miRC180	ppa009103m	Duplicated homeodomain-like superfamily protein
miRC184	ppa004290m	Glycosyl hydrolase family 10 protein
	ppa009643m	Ankyrin repeat family protein
miRC185	ppa005788m	putative endonuclease or glycosyl hydrolase with C2H2-type zinc finger domain
