# Supplementary material for: Identification of miRNAs and Their Target Genes in Peach (Prunus persica L.) Using High-Throughput Sequencing and Degradome Analysis
Source: PLoS One. 2013 Nov 13;8(11):e79090. doi: 10.1371/journal.pone.0079090 (PMC3827290; doi:10.1371/journal.pone.0079090)
Supplement: Table S5 — Expression of 568 target genes in different tissues. (XLS) [file pone.0079090.s005.xls]

## Sheet: Sheet1
Table S5 Detailed information of miRNA targets in peach
						flower		young stem		young leaf
miRNA family	miRNA sequence	Target	Alignment Score	Alignment Range	Cleavage Site	Category	Rep_Norm_reads	Category	Rep_Norm_reads	Category	Rep_Norm_reads	Annotation
miR156	CTGACAGAAGATAGAGAGCAC	ppa005013m	3	1151-1171	1162	2	5	2	4	0	32	squamosa promoter binding protein-like 2
		ppa006611m	3	927-947	938			2	2			Squamosa promoter-binding protein-like (SBP domain) transcription factor family protein
		ppa007056m	3	816-836	827			4	1	4	1	squamosa promoter binding protein-like 9
		ppa012749m	3.5	335-355	346	2	0.666667	2	0.666667
		ppa013053m	3.5	330-350	341	2	0.666667	2	0.666667
		ppa013638m	3.5	335-355	346	2	0.666667	2	0.666667
		ppa021582m	3	782-802	793	4	1	4	1			squamosa promoter binding protein-like 9
		ppa024285m	3	812-832	823			2	2	4	1	squamosa promoter binding protein-like 10
	TGACAGAAGAGGGTGAGCAC	ppa004150m	4	250-268	260			2	3			O-fucosyltransferase family protein
		ppa005013m	2	1151-1170	1161	0	15	4	1	2	12	squamosa promoter binding protein-like 2
		ppa006611m	2	927-946	937	0	4					Squamosa promoter-binding protein-like (SBP domain) transcription factor family protein
		ppa011968m	3	741-760	751	4	1	4	1			squamosa promoter binding protein-like 4
		ppa024285m	2	812-831	822			4	1	4	1	squamosa promoter binding protein-like 10
	TGACAGAAGAGAGAGAGCAC	ppa005013m	0	1151-1170	1161	0	15	4	1	2	12	squamosa promoter binding protein-like 2
		ppa006611m	0	927-946	937	0	4					Squamosa promoter-binding protein-like (SBP domain) transcription factor family protein
		ppa006689m	4	1148-1167	1158			4	1			Phospholipid/glycerol acyltransferase family protein
		ppa007575m	4	1268-1286	1277			4	1			branched-chain alpha-keto acid decarboxylase E1 beta subunit
		ppa007739m	4	12-30	22	4	1
		ppa009506m	4	59-77	69	3	5	2	4			plasma membrane intrinsic protein 1;4
		ppa010420m	4	192-210	201			4	0.5			Aluminium induced protein with YGL and LRDR motifs
		ppa011968m	1	741-760	751	4	1	4	1			squamosa promoter binding protein-like 4
		ppa012020m	4	27-45	36			2	3			Late embryogenesis abundant (LEA) hydroxyproline-rich glycoprotein family
		ppa024285m	0	812-831	822			4	1	4	1	squamosa promoter binding protein-like 10
	TGACAGAAGAGAGGGAGCAC	ppa005013m	0.5	1151-1170	1161	0	15	4	1	2	12	squamosa promoter binding protein-like 2
		ppa006371m	3.5	312-331	322			2	2			Thiolase family protein
		ppa006611m	0.5	927-946	937	0	4					Squamosa promoter-binding protein-like (SBP domain) transcription factor family protein
		ppa010420m	3	192-210	201			4	0.5			Aluminium induced protein with YGL and LRDR motifs
		ppa011968m	1.5	741-760	751	4	1	4	1			squamosa promoter binding protein-like 4
		ppa012224m	3	192-210	201			4	0.5			Aluminium induced protein with YGL and LRDR motifs
		ppa024285m	0.5	812-831	822			4	1	4	1	squamosa promoter binding protein-like 10
	TTGACAGAAGATAGAGGGCAC	ppa005013m	2.5	1151-1171	1162	2	5	2	4	0	32	squamosa promoter binding protein-like 2
		ppa005838m	4	830-851	842			2	2
		ppa006611m	3.5	927-947	938			2	2			Squamosa promoter-binding protein-like (SBP domain) transcription factor family protein
		ppa006756m	3	459-478	469	4	1					oxophytodienoate-reductase 3
		ppa007056m	2.5	816-836	827			4	1	4	1	squamosa promoter binding protein-like 9
		ppa012749m	4	335-355	346	2	0.666667	2	0.666667
		ppa013053m	4	330-350	341	2	0.666667	2	0.666667
		ppa013638m	4	335-355	346	2	0.666667	2	0.666667
		ppa021582m	2.5	782-802	793	4	1	4	1			squamosa promoter binding protein-like 9
		ppa024285m	3.5	812-832	823			2	2	4	1	squamosa promoter binding protein-like 10
	TTGACAGAAGAAAGAGAGCAC	ppa000086m	4	5026-5045	5036			4	1			proteasome activating protein 200
		ppa000461m	4	3566-3585	3576			2	3	4	1	Octicosapeptide/Phox/Bem1p (PB1) domain-containing protein / tetratricopeptide repeat (TPR)-containing protein
		ppa005013m	2	1151-1171	1162	2	5	2	4	0	32	squamosa promoter binding protein-like 2
		ppa006611m	3	927-947	938			2	2			Squamosa promoter-binding protein-like (SBP domain) transcription factor family protein
		ppa007056m	2	816-836	827			4	1	4	1	squamosa promoter binding protein-like 9
		ppa009006m	4	612-633	624	4	0.25					Cell differentiation, Rcd1-like protein
		ppa015606m	4	262-283	274	4	0.25					Cell differentiation, Rcd1-like protein
		ppa021582m	2	782-802	793	4	1	4	1			squamosa promoter binding protein-like 9
		ppa024285m	3	812-832	823			2	2	4	1	squamosa promoter binding protein-like 10
	TTGACAGAAGAGAGTGAGCAC	ppa005013m	1	1151-1171	1162	2	5	2	4	0	32	squamosa promoter binding protein-like 2
		ppa006611m	2	927-947	938			2	2			Squamosa promoter-binding protein-like (SBP domain) transcription factor family protein
		ppa007056m	1	816-836	827			4	1	4	1	squamosa promoter binding protein-like 9
		ppa009006m	4	612-633	624	4	0.25					Cell differentiation, Rcd1-like protein
		ppa012053m	4	636-655	646	2	2	3	3			Lactoylglutathione lyase / glyoxalase I family protein
		ppa015606m	4	262-283	274	4	0.25					Cell differentiation, Rcd1-like protein
		ppa021582m	1	782-802	793	4	1	4	1			squamosa promoter binding protein-like 9
		ppa024285m	2	812-832	823			2	2	4	1	squamosa promoter binding protein-like 10
	TGACAGAAGAGAGTGAGCAC	ppa005013m	1	1151-1170	1161	0	15	4	1	2	12	squamosa promoter binding protein-like 2
		ppa006611m	1	927-946	937	0	4					Squamosa promoter-binding protein-like (SBP domain) transcription factor family protein
		ppa010420m	4	192-210	201			4	0.5			Aluminium induced protein with YGL and LRDR motifs
		ppa011968m	2	741-760	751	4	1	4	1			squamosa promoter binding protein-like 4
		ppa012053m	4	636-654	645	2	5	3	2			Lactoylglutathione lyase / glyoxalase I family protein
		ppa012224m	4	192-210	201			4	0.5			Aluminium induced protein with YGL and LRDR motifs
		ppa012749m	4	335-354	345			4	0.333333
		ppa013053m	4	330-349	340			4	0.333333
		ppa013638m	4	335-354	345			4	0.333333
		ppa024285m	1	812-831	822			4	1	4	1	squamosa promoter binding protein-like 10
	TGACAGAAGAGAGTGAGCACA	ppa005013m	2	1150-1170	1161	0	15	4	1	2	12	squamosa promoter binding protein-like 2
		ppa006611m	1	926-946	937	0	4					Squamosa promoter-binding protein-like (SBP domain) transcription factor family protein
		ppa010420m	4	191-210	201			4	0.5			Aluminium induced protein with YGL and LRDR motifs
		ppa011968m	3	740-760	751	4	1	4	1			squamosa promoter binding protein-like 4
		ppa012224m	4	191-210	201			4	0.5			Aluminium induced protein with YGL and LRDR motifs
		ppa012749m	4	334-354	345			4	0.333333
		ppa013053m	4	329-349	340			4	0.333333
		ppa013638m	4	334-354	345			4	0.333333
		ppa024285m	2	811-831	822			4	1	4	1	squamosa promoter binding protein-like 10
	TTGACAGAAGAGAGAGAGCAC	ppa005013m	0	1151-1171	1162	2	5	2	4	0	32	squamosa promoter binding protein-like 2
		ppa006611m	1	927-947	938			2	2			Squamosa promoter-binding protein-like (SBP domain) transcription factor family protein
		ppa006689m	3.5	1148-1168	1159	2	3					Phospholipid/glycerol acyltransferase family protein
		ppa007056m	0	816-836	827			4	1	4	1	squamosa promoter binding protein-like 9
		ppa007739m	4	12-31	23	4	1
		ppa021582m	0	782-802	793	4	1	4	1			squamosa promoter binding protein-like 9
		ppa024285m	1	812-832	823			2	2	4	1	squamosa promoter binding protein-like 10
	TGACAGAAGAAAGAGAGCAC	ppa005013m	2	1151-1170	1161	0	15	4	1	2	12	squamosa promoter binding protein-like 2
		ppa006611m	2	927-946	937	0	4					Squamosa promoter-binding protein-like (SBP domain) transcription factor family protein
		ppa007575m	3	1268-1286	1277			4	1			branched-chain alpha-keto acid decarboxylase E1 beta subunit
		ppa010420m	4	192-210	201			4	0.5			Aluminium induced protein with YGL and LRDR motifs
		ppa011968m	3	741-760	751	4	1	4	1			squamosa promoter binding protein-like 4
		ppa024285m	2	812-831	822			4	1	4	1	squamosa promoter binding protein-like 10
miR157	TTGACAGAAGATAGAGAGCAC	ppa005013m	2	1151-1171	1162	2	5	2	4	0	32	squamosa promoter binding protein-like 2
		ppa005838m	3.5	830-851	842			2	2
		ppa006611m	3	927-947	938			2	2			Squamosa promoter-binding protein-like (SBP domain) transcription factor family protein
		ppa006756m	3.5	459-478	469	4	1					oxophytodienoate-reductase 3
		ppa007056m	2	816-836	827			4	1	4	1	squamosa promoter binding protein-like 9
		ppa012749m	3.5	335-355	346	2	0.666667	2	0.666667
		ppa013053m	3.5	330-350	341	2	0.666667	2	0.666667
		ppa013638m	3.5	335-355	346	2	0.666667	2	0.666667
		ppa021582m	2	782-802	793	4	1	4	1			squamosa promoter binding protein-like 9
		ppa024285m	3	812-832	823			2	2	4	1	squamosa promoter binding protein-like 10
	TGACAGAAGATAGAGAGCAC	ppa005013m	2	1151-1170	1161	0	15	4	1	2	12	squamosa promoter binding protein-like 2
		ppa006611m	2	927-946	937	0	4					Squamosa promoter-binding protein-like (SBP domain) transcription factor family protein
		ppa010420m	4	192-210	201			4	0.5			Aluminium induced protein with YGL and LRDR motifs
		ppa011968m	3	741-760	751	4	1	4	1			squamosa promoter binding protein-like 4
		ppa012224m	4	192-210	201			4	0.5			Aluminium induced protein with YGL and LRDR motifs
		ppa012749m	3	335-354	345			4	0.333333
		ppa013053m	3	330-349	340			4	0.333333
		ppa013638m	3	335-354	345			4	0.333333
		ppa024285m	2	812-831	822			4	1	4	1	squamosa promoter binding protein-like 10
miR159	TTTGGATTGAAGGGAGCTCTA	ppa001273m	3.5	124-145	136			4	0.5	4	0.5	ENTH/VHS family protein
		ppa003628m	3.5	959-979	970	1	4	4	1	2	4	myb domain protein 33
		ppa005691m	3	734-754	745	2	5	2	8	0	16
		ppa006201m	3.5	1372-1391	1382	4	1					transferases;folic acid binding
		ppa007118m	3.5	51-71	62	2	2	2	28	2	19	Protein of unknown function (DUF793)
		ppa016603m	4	97-117	108			4	1			myb-like HTH transcriptional regulator family protein
		ppa017451m	4	953-973	964			4	1			myb domain protein 101
		ppb010953m	3.5	557-578	569			4	0.5	4	0.5	ENTH/VHS family protein
	TTTGGATTGAAGGGAGCTCTT	ppa001273m	3.5	124-145	136			4	0.5	4	0.5	ENTH/VHS family protein
		ppa005691m	4	734-754	745	2	5	2	8	0	16
		ppa017451m	4	953-973	964			4	1			myb domain protein 101
		ppa024442m	4	930-950	941	4	1					cytokinin oxidase/dehydrogenase 1
		ppb010953m	3.5	557-578	569			4	0.5	4	0.5	ENTH/VHS family protein
	CTTGGATTGAAGGGAGCTCCT	ppa001273m	4	124-145	136			4	0.5	4	0.5	ENTH/VHS family protein
		ppa003628m	4	959-979	970	1	4	4	1	2	4	myb domain protein 33
		ppa016603m	4	97-117	108			4	1			myb-like HTH transcriptional regulator family protein
		ppb010953m	4	557-578	569			4	0.5	4	0.5	ENTH/VHS family protein
miR160	GCCTGGCTCCCTGTATGCCAT	ppa002082m	2	1343-1363	1354			4	1			auxin response factor 16
		ppa002710m	2	1271-1291	1282	4	1					auxin response factor 16
		ppa003136m	1.5	1334-1354	1345			4	1	2	3	auxin response factor 17
miR162	TCGATAAACCTCTGCATCCAG	ppa000070m	2	3250-3271	3261	0	12	2	7	0	21	dicer-like 1
	TCGATAAACCTCTGCATCCA	ppa000070m	2	3251-3271	3261	0	12	2	7	0	21	dicer-like 1
		ppa001506m	4	1423-1442	1433	1	4	0	8	0	43	LETM1-like protein
miR164	TGGAGAAGCAGGGCACGTGCA	ppa007653m	2.5	987-1007	998	0	62	0	4			NAC domain containing protein 100
		ppa008149m	4	518-538	529	4	0.25	4	0.25	4	0.25	UDP-XYL synthase 6
		ppa008154m	4	542-562	553	4	0.25	4	0.25	4	0.25	UDP-XYL synthase 6
		ppa008156m	4	523-543	534	4	0.25	4	0.25	4	0.25	UDP-XYL synthase 6
		ppa008159m	4	353-373	364	4	0.25	4	0.25	4	0.25	UDP-XYL synthase 6
		ppa008801m	2	621-641	632	0	31	0	23	0	187	NAC domain containing protein 1
		ppa026810m	3	719-739	730	4	1	4	1			NAC (No Apical Meristem) domain transcriptional regulator superfamily protein
	TGGAGAAGCAGGGCACATGCT	ppa007653m	3.5	987-1007	998	0	62	0	4			NAC domain containing protein 100
		ppa008801m	1	621-641	632	0	31	0	23	0	187	NAC domain containing protein 1
		ppa026810m	3	719-739	730	4	1	4	1			NAC (No Apical Meristem) domain transcriptional regulator superfamily protein
	TGGAGAAGCAGGGCACGTGCT	ppa007653m	2.5	987-1007	998	0	62	0	4			NAC domain containing protein 100
		ppa008149m	4	518-538	529	4	0.25	4	0.25	4	0.25	UDP-XYL synthase 6
		ppa008154m	4	542-562	553	4	0.25	4	0.25	4	0.25	UDP-XYL synthase 6
		ppa008156m	4	523-543	534	4	0.25	4	0.25	4	0.25	UDP-XYL synthase 6
		ppa008159m	4	353-373	364	4	0.25	4	0.25	4	0.25	UDP-XYL synthase 6
		ppa008801m	1	621-641	632	0	31	0	23	0	187	NAC domain containing protein 1
		ppa026810m	2	719-739	730	4	1	4	1			NAC (No Apical Meristem) domain transcriptional regulator superfamily protein
	TGGAGAAGCAGGGCACGTGC	ppa007653m	1.5	988-1007	998	0	62	0	4			NAC domain containing protein 100
		ppa008149m	3	519-538	529	4	0.25	4	0.25	4	0.25	UDP-XYL synthase 6
		ppa008154m	3	543-562	553	4	0.25	4	0.25	4	0.25	UDP-XYL synthase 6
		ppa008156m	3	524-543	534	4	0.25	4	0.25	4	0.25	UDP-XYL synthase 6
		ppa008159m	3	354-373	364	4	0.25	4	0.25	4	0.25	UDP-XYL synthase 6
		ppa008801m	1	622-641	632	0	31	0	23	0	187	NAC domain containing protein 1
		ppa020898m	3.5	2191-2211	2202			4	1			Protein kinase superfamily protein
		ppa026810m	2	720-739	730	4	1	4	1			NAC (No Apical Meristem) domain transcriptional regulator superfamily protein
miR165	TCGGACCAGGCTTCATCCCCC	ppa001343m	2.5	578-598	589			2	8	2	23	Homeobox-leucine zipper family protein / lipid-binding START domain-containing protein
		ppa001378m	2.5	554-574	565	1	3	2	8	0	20	Homeobox-leucine zipper family protein / lipid-binding START domain-containing protein
		ppa001386m	2.5	563-583	574	4	0.5	0	5.5			homeobox gene 8
		ppa001405m	3.5	604-624	615	4	0.5	2	5.5			Homeobox-leucine zipper family protein / lipid-binding START domain-containing protein
	TCGGACCAGGCTTCATCCCC	ppa001343m	1.5	579-598	589			2	8	2	23	Homeobox-leucine zipper family protein / lipid-binding START domain-containing protein
		ppa001378m	1.5	555-574	565	1	3	2	8	0	20	Homeobox-leucine zipper family protein / lipid-binding START domain-containing protein
		ppa001386m	1.5	564-583	574	4	0.5	0	5.5			homeobox gene 8
		ppa001405m	2.5	605-624	615	4	0.5	2	5.5			Homeobox-leucine zipper family protein / lipid-binding START domain-containing protein
miR166	GGAATGTTGTCTGGCTCGAGG	ppa000948m	4	2175-2195	2186	2	2					ABC1 family protein
		ppa000948m	4	2175-2195	2186	2	2					ABC1 family protein
		ppa000948m	4	2175-2195	2186	2	2					ABC1 family protein
	TCGGACCAGGCTTCATTCCCC	ppa001343m	3	578-598	589			2	8	2	23	Homeobox-leucine zipper family protein / lipid-binding START domain-containing protein
		ppa001378m	3	554-574	565	1	3	2	8	0	20	Homeobox-leucine zipper family protein / lipid-binding START domain-containing protein
		ppa001386m	3	563-583	574	4	0.5	0	5.5			homeobox gene 8
		ppa001405m	2.5	604-624	615	4	0.5	2	5.5			Homeobox-leucine zipper family protein / lipid-binding START domain-containing protein
	CTCGGACCAGGCTTCATTCCC	ppa001343m	3.5	579-599	590			4	1	2	2	Homeobox-leucine zipper family protein / lipid-binding START domain-containing protein
		ppa001378m	3.5	555-575	566			4	1			Homeobox-leucine zipper family protein / lipid-binding START domain-containing protein
	TCGGACCAGGCTTCATTCCTC	ppa001343m	3	578-598	589			2	8	2	23	Homeobox-leucine zipper family protein / lipid-binding START domain-containing protein
		ppa001378m	3	554-574	565	1	3	2	8	0	20	Homeobox-leucine zipper family protein / lipid-binding START domain-containing protein
		ppa001386m	3	563-583	574	4	0.5	0	5.5			homeobox gene 8
		ppa001405m	2.5	604-624	615	4	0.5	2	5.5			Homeobox-leucine zipper family protein / lipid-binding START domain-containing protein
	TCGGACCAGGCTTCATTCCCT	ppa001343m	3	578-598	589			2	8	2	23	Homeobox-leucine zipper family protein / lipid-binding START domain-containing protein
		ppa001378m	3	554-574	565	1	3	2	8	0	20	Homeobox-leucine zipper family protein / lipid-binding START domain-containing protein
		ppa001386m	3	563-583	574	4	0.5	0	5.5			homeobox gene 8
		ppa001405m	2.5	604-624	615	4	0.5	2	5.5			Homeobox-leucine zipper family protein / lipid-binding START domain-containing protein
	TCGGACCAGGCTTCATTCCC	ppa001343m	2	579-598	589			2	8	2	23	Homeobox-leucine zipper family protein / lipid-binding START domain-containing protein
		ppa001378m	2	555-574	565	1	3	2	8	0	20	Homeobox-leucine zipper family protein / lipid-binding START domain-containing protein
		ppa001386m	2	564-583	574	4	0.5	0	5.5			homeobox gene 8
		ppa001405m	1.5	605-624	615	4	0.5	2	5.5			Homeobox-leucine zipper family protein / lipid-binding START domain-containing protein
	TCGGACCAGGCTTCATTCCCCC	ppa001343m	4	577-598	589			2	8	2	23	Homeobox-leucine zipper family protein / lipid-binding START domain-containing protein
		ppa001378m	4	553-574	565	1	3	2	8	0	20	Homeobox-leucine zipper family protein / lipid-binding START domain-containing protein
		ppa001386m	4	562-583	574	4	0.5	0	5.5			homeobox gene 8
		ppa001405m	3.5	603-624	615	4	0.5	2	5.5			Homeobox-leucine zipper family protein / lipid-binding START domain-containing protein
	TCGGACCAGGCTTCATTCCCG	ppa001343m	2.5	578-598	589			2	8	2	23	Homeobox-leucine zipper family protein / lipid-binding START domain-containing protein
		ppa001378m	2	554-574	565	1	3	2	8	0	20	Homeobox-leucine zipper family protein / lipid-binding START domain-containing protein
		ppa001386m	2	563-583	574	4	0.5	0	5.5			homeobox gene 8
		ppa001405m	1.5	604-624	615	4	0.5	2	5.5			Homeobox-leucine zipper family protein / lipid-binding START domain-containing protein
	TCGGACCAGGCTTCATTCCTT	ppa001343m	3	578-598	589			2	8	2	23	Homeobox-leucine zipper family protein / lipid-binding START domain-containing protein
		ppa001378m	3	554-574	565	1	3	2	8	0	20	Homeobox-leucine zipper family protein / lipid-binding START domain-containing protein
		ppa001386m	3	563-583	574	4	0.5	0	5.5			homeobox gene 8
		ppa001405m	2.5	604-624	615	4	0.5	2	5.5			Homeobox-leucine zipper family protein / lipid-binding START domain-containing protein
miR167	TGAAGCTGCCAGCATGATCTT	ppa008800m	4	938-958	949	2	63	2	26	2	35	Ribosomal protein L10 family protein
	TGAAGCTGCCAGCATGATCTAA	ppa003267m	4	1616-1638	1628	0	8.16667	2	6.5	0	21.3333	auxin response factor 8
	TGAAGCTGCCAGCATGATCTC	ppa001069m	4	2481-2502	2492	2	4.16667	2	16.8333			auxin response factor 8
		ppa001179m	4	2436-2457	2447	0	11.6667	2	5.5	0	35.8333	auxin response factor 8
		ppa001694m	4	873-893	884			2	1.5			Neutral/alkaline non-lysosomal ceramidase
miR168	TCGCTTGGTGCAGGTCGGGAA	ppa000547m	0	467-487	478	0	12	2	2	0	12	Stabilizer of iron transporter SufD / Polynucleotidyl transferase
		ppa000619m	4	389-409	400	2	1.5	2	1	2	3.5	Stabilizer of iron transporter SufD / Polynucleotidyl transferase
		ppa000900m	4	389-409	400	2	1.5	2	1	2	3.5	Stabilizer of iron transporter SufD / Polynucleotidyl transferase
		ppa003008m	3.5	864-884	875			4	1			glucan synthase-like 12
	TCGCTTGGTGCAGGTCGGG	ppa000547m	0	469-487	478	0	12	2	2	0	12	Stabilizer of iron transporter SufD / Polynucleotidyl transferase
		ppa000619m	3	391-409	400	2	1.5	2	1	2	3.5	Stabilizer of iron transporter SufD / Polynucleotidyl transferase
		ppa000900m	3	391-409	400	2	1.5	2	1	2	3.5	Stabilizer of iron transporter SufD / Polynucleotidyl transferase
		ppa003008m	3.5	866-884	875			4	1			glucan synthase-like 12
		ppa003410m	4	881-899	890	4	1					NAC domain containing protein 17
		ppa020292m	4	3423-3440	3432	4	1					Disease resistance protein (CC-NBS-LRR class) family
	TCGCTTGGTGCAGATCGGGAC	ppa000547m	2	467-487	478	0	12	2	2	0	12	Stabilizer of iron transporter SufD / Polynucleotidyl transferase
miR169	TAGCCAAGGATGACTTGCCTGC	ppa006634m	4	1241-1261	1252	2	2	2	3	0	9	nuclear factor Y, subunit A1
		ppa008065m	4	1057-1078	1069	2	2	2	2			jasmonate-zim-domain protein 3
		ppa012173m	4	697-718	709	0	125	0	87	0	208	nuclear factor Y, subunit A7
	TAGCCAAGGATGACTTGCCTG	ppa006028m	4	2-22	13	4	0.5	4	0.5			NAC domain containing protein 103
		ppa007941m	4	280-300	291	4	0.5	4	0.5			NAC domain containing protein 103
		ppa008065m	4	1058-1078	1069	2	2	2	2			jasmonate-zim-domain protein 3
		ppa011476m	4	661-681	672			2	4			Chalcone-flavanone isomerase family protein
		ppa012173m	3	698-718	709	0	125	0	87	0	208	nuclear factor Y, subunit A7
		ppa006028m	4	2-22	13	4	0.5	4	0.5			NAC domain containing protein 103
		ppa007941m	4	280-300	291	4	0.5	4	0.5			NAC domain containing protein 103
		ppa008065m	4	1058-1078	1069	2	2	2	2			jasmonate-zim-domain protein 3
		ppa011476m	4	661-681	672			2	4			Chalcone-flavanone isomerase family protein
		ppa012173m	3	698-718	709	0	125	0	87	0	208	nuclear factor Y, subunit A7
		ppa006028m	4	2-22	13	4	0.5	4	0.5			NAC domain containing protein 103
		ppa007941m	4	280-300	291	4	0.5	4	0.5			NAC domain containing protein 103
		ppa008065m	4	1058-1078	1069	2	2	2	2			jasmonate-zim-domain protein 3
		ppa011476m	4	661-681	672			2	4			Chalcone-flavanone isomerase family protein
		ppa012173m	3	698-718	709	0	125	0	87	0	208	nuclear factor Y, subunit A7
		ppa006028m	4	2-22	13	4	0.5	4	0.5			NAC domain containing protein 103
		ppa007941m	4	280-300	291	4	0.5	4	0.5			NAC domain containing protein 103
		ppa008065m	4	1058-1078	1069	2	2	2	2			jasmonate-zim-domain protein 3
		ppa011476m	4	661-681	672			2	4			Chalcone-flavanone isomerase family protein
		ppa012173m	3	698-718	709	0	125	0	87	0	208	nuclear factor Y, subunit A7
		ppa006028m	4	2-22	13	4	0.5	4	0.5			NAC domain containing protein 103
		ppa007941m	4	280-300	291	4	0.5	4	0.5			NAC domain containing protein 103
		ppa008065m	4	1058-1078	1069	2	2	2	2			jasmonate-zim-domain protein 3
		ppa011476m	4	661-681	672			2	4			Chalcone-flavanone isomerase family protein
		ppa012173m	3	698-718	709	0	125	0	87	0	208	nuclear factor Y, subunit A7
		ppa006028m	4	2-22	13	4	0.5	4	0.5			NAC domain containing protein 103
		ppa007941m	4	280-300	291	4	0.5	4	0.5			NAC domain containing protein 103
		ppa008065m	4	1058-1078	1069	2	2	2	2			jasmonate-zim-domain protein 3
		ppa011476m	4	661-681	672			2	4			Chalcone-flavanone isomerase family protein
		ppa012173m	3	698-718	709	0	125	0	87	0	208	nuclear factor Y, subunit A7
	CAGCCAAGGATGACTTGCCGG	ppa006634m	4	1241-1261	1252	2	2	2	3	0	9	nuclear factor Y, subunit A1
		ppa012173m	4	698-718	709	0	125	0	87	0	208	nuclear factor Y, subunit A7
		ppa006634m	4	1241-1261	1252	2	2	2	3	0	9	nuclear factor Y, subunit A1
		ppa012173m	4	698-718	709	0	125	0	87	0	208	nuclear factor Y, subunit A7
		ppa006634m	4	1241-1261	1252	2	2	2	3	0	9	nuclear factor Y, subunit A1
		ppa012173m	4	698-718	709	0	125	0	87	0	208	nuclear factor Y, subunit A7
		ppa006634m	4	1241-1261	1252	2	2	2	3	0	9	nuclear factor Y, subunit A1
		ppa012173m	4	698-718	709	0	125	0	87	0	208	nuclear factor Y, subunit A7
		ppa006634m	4	1241-1261	1252	2	2	2	3	0	9	nuclear factor Y, subunit A1
		ppa012173m	4	698-718	709	0	125	0	87	0	208	nuclear factor Y, subunit A7
miR172	AGAATCTTGATGATGCTGCAT	ppa000037m	4	6625-6646	6637			4	1			NADH-dependent glutamate synthase 1
		ppa000604m	4	152-172	163	2	2					ubiquitin-specific protease 12
		ppa003783m	3	1581-1601	1592	2	4	0	18	0	26	Integrase-type DNA-binding superfamily protein
		ppa005230m	3	1585-1605	1596	0	33	0	4	0	15	related to AP2.7
		ppa018704m	3	1343-1363	1354	0	6	0	39	0	77	related to AP2.7
		ppa021782m	2	1223-1243	1234	1	6	0	19	0	32	related to AP2.7
	AGAATCTTGATGATGCTGCA	ppa000037m	4	6626-6646	6637			4	1			NADH-dependent glutamate synthase 1
		ppa000038m	4	2852-2870	2861	4	1					DNA polymerase epsilon catalytic subunit
		ppa000138m	4	2049-2067	2059			2	4	2	3	binding
		ppa000604m	4	153-172	163	2	2					ubiquitin-specific protease 12
		ppa003783m	2	1582-1601	1592	2	4	0	18	0	26	Integrase-type DNA-binding superfamily protein
		ppa005230m	2	1586-1605	1596	0	33	0	4	0	15	related to AP2.7
		ppa018704m	2	1344-1363	1354	0	6	0	39	0	77	related to AP2.7
		ppa021782m	1	1224-1243	1234	1	6	0	19	0	32	related to AP2.7
	GAATCTTGATGATGCTGCAT	ppa005230m	2	1585-1604	1595	4	1					related to AP2.7
		ppa018704m	2	1343-1362	1353			4	1			related to AP2.7
		ppa021782m	2	1223-1242	1233	4	1	4	1			related to AP2.7
		ppb012069m	3	480-499	490	4	1	4	1			RNA-binding KH domain-containing protein
	AGAATCTTGATGATGCTGCAG	ppa000038m	4	2851-2870	2861	4	1					DNA polymerase epsilon catalytic subunit
		ppa003783m	2	1581-1601	1592	2	4	0	18	0	26	Integrase-type DNA-binding superfamily protein
		ppa005230m	2	1585-1605	1596	0	33	0	4	0	15	related to AP2.7
		ppa018704m	2.5	1343-1363	1354	0	6	0	39	0	77	related to AP2.7
		ppa021782m	1	1223-1243	1234	1	6	0	19	0	32	related to AP2.7
	GGAATCTTGATGATGCTGCAG	ppa000138m	3.5	2048-2067	2059			2	4	2	3	binding
		ppa003783m	1	1581-1601	1592	2	4	0	18	0	26	Integrase-type DNA-binding superfamily protein
		ppa005230m	1	1585-1605	1596	0	33	0	4	0	15	related to AP2.7
		ppa018704m	1.5	1343-1363	1354	0	6	0	39	0	77	related to AP2.7
		ppa021782m	1.5	1223-1243	1234	1	6	0	19	0	32	related to AP2.7
	GTAGCATCATCAAGATTCAC	ppa007562m	4	1022-1042	1033	4	1					myb domain protein 31
		ppa008922m	4	661-680	671			2	3			annexin 4
		ppa008958m	4	1588-1606	1597	2	3	4	1	2	4	Protein of unknown function (DUF581)
		ppa010539m	3.5	584-602	593	4	1	4	1			ADP-ribosylation factor 3
		ppa010805m	4	603-622	613	2	4	2	2			N-terminal nucleophile aminohydrolases (Ntn hydrolases) superfamily protein
		ppa013267m	3.5	127-146	137	3	12
		ppa014876m	4	298-317	308			0	4			Protein of unknown function (DUF674)
	AGAATCCTGATGATGCTGCAT	ppa003291m	4	766-786	777			4	1			protein phosphatase 2A subunit A2
		ppa003783m	2	1581-1601	1592	2	4	0	18	0	26	Integrase-type DNA-binding superfamily protein
		ppa005230m	2	1585-1605	1596	0	33	0	4	0	15	related to AP2.7
		ppa006174m	4	425-444	435	2	1.5	4	0.5	4	0.5	protein phosphatase 2CA
		ppa008381m	4	448-467	458	2	1.5	4	0.5	4	0.5	protein phosphatase 2CA
		ppa018704m	2	1343-1363	1354	0	6	0	39	0	77	related to AP2.7
		ppa021782m	1	1223-1243	1234	1	6	0	19	0	32	related to AP2.7
	GGAATCTTGATGATGCTGCAT	ppa000138m	4	2048-2067	2059			2	4	2	3	binding
		ppa000604m	4	152-172	163	2	2					ubiquitin-specific protease 12
		ppa003783m	2	1581-1601	1592	2	4	0	18	0	26	Integrase-type DNA-binding superfamily protein
		ppa005230m	2	1585-1605	1596	0	33	0	4	0	15	related to AP2.7
		ppa018704m	2	1343-1363	1354	0	6	0	39	0	77	related to AP2.7
		ppa021782m	2.5	1223-1243	1234	1	6	0	19	0	32	related to AP2.7
	GGAGCATCATCAAGATTCACA	ppa000171m	4	757-776	767	4	1	2	2			DNA-directed DNA polymerases
		ppa008114m	3.5	1040-1060	1051	4	1					S-adenosyl-L-methionine-dependent methyltransferases superfamily protein
		ppa008922m	3	660-680	671			2	3			annexin 4
		ppa000171m	4	757-776	767	4	1	2	2			DNA-directed DNA polymerases
		ppa008114m	3.5	1040-1060	1051	4	1					S-adenosyl-L-methionine-dependent methyltransferases superfamily protein
		ppa008922m	3	660-680	671			2	3			annexin 4
miR319	TTGGACTGAAGGGAGCTCCCT	ppa004612m	2.5	1240-1259	1250	0	24	0	71	2	7	TEOSINTE BRANCHED 1, cycloidea and PCF transcription factor 2
		ppa006201m	3.5	1369-1390	1381	4	1					transferases;folic acid binding
		ppa007094m	3	1231-1251	1242			4	1	2	2	TCP family transcription factor 4
		ppa011880m	4	378-399	390	2	1					Plant-specific transcription factor YABBY family protein
		ppa011933m	4	378-399	390	2	1					Plant-specific transcription factor YABBY family protein
	TTGGACTGAAGGGAGCTCCC	ppa004612m	3.5	1240-1259	1250	0	24	0	71	2	7	TEOSINTE BRANCHED 1, cycloidea and PCF transcription factor 2
		ppa006201m	3.5	1371-1390	1381	4	1					transferases;folic acid binding
		ppa007094m	2.5	1232-1251	1242			4	1	2	2	TCP family transcription factor 4
		ppa011880m	3	379-399	390	2	1					Plant-specific transcription factor YABBY family protein
		ppa011933m	3	379-399	390	2	1					Plant-specific transcription factor YABBY family protein
		ppa012850m	4	121-139	130			4	1			DnaJ/Hsp40 cysteine-rich domain superfamily protein
	TTGGACTGAAGGGAGCTCCT	ppa004612m	2.5	1240-1259	1250	0	24	0	71	2	7	TEOSINTE BRANCHED 1, cycloidea and PCF transcription factor 2
		ppa007094m	3	1232-1251	1242			4	1	2	2	TCP family transcription factor 4
		ppa011880m	3.5	379-399	390	2	1					Plant-specific transcription factor YABBY family protein
		ppa011933m	3.5	379-399	390	2	1					Plant-specific transcription factor YABBY family protein
	CTTGGACTGAAGGGAGCTCCT	ppa003628m	4	959-979	970	1	4	4	1	2	4	myb domain protein 33
		ppa004612m	3.5	1240-1260	1251			2	3			TEOSINTE BRANCHED 1, cycloidea and PCF transcription factor 2
miR390	AAGCTCAGGAGGGATAGCGCC	ppa001305m	3.5	534-555	546			2	2	2	3	trehalose phosphatase/synthase 5
		ppa012591m	4	272-292	283	2	7	2	9	2	4	Adenine nucleotide alpha hydrolases-like superfamily protein
	CGCTATCCATCCTGAGTTTC	ppa025682m	4	474-492	483	4	1	2	5	2	7	Polyketide cyclase/dehydrase and lipid transport superfamily protein
miR393	TCCAAAGGGATCGCATTGATC	ppa003344m	1	1710-1729	1720	0	49	0	112	0	93	F-box/RNI-like superfamily protein
		ppa003465m	2	1601-1621	1612	0	571	0	535	0	401	auxin signaling F-box 2
		ppa003543m	4	376-396	387	0	33	0	23	2	15	basic helix-loop-helix (bHLH) DNA-binding superfamily protein
		ppa009267m	4	669-688	679			4	1	2	3	isopentenyl diphosphate isomerase 1
	TCCAAAGGGATCGCATTGATCC	ppa003344m	2	1707-1729	1720	0	49	0	112	0	93	F-box/RNI-like superfamily protein
		ppa003465m	2	1600-1621	1612	0	571	0	535	0	401	auxin signaling F-box 2
		ppa003543m	4	375-396	387	0	33	0	23	2	15	basic helix-loop-helix (bHLH) DNA-binding superfamily protein
miR394	TTGGCATTCTGTCCACCTCC	ppa001271m	3.5	707-726	717			4	1
		ppa002503m	4	1966-1985	1976			2	3			S-adenosyl-L-methionine-dependent methyltransferases superfamily protein
		ppa004699m	1	2090-2109	2100	0	102	0	73	0	102	Galactose oxidase/kelch repeat superfamily protein
miR396	TCCACAGGCTTTCTTGAACTG	ppa003017m	1.5	917-937	928	4	1	4	1	0	9	growth-regulating factor 1
		ppa006912m	1	589-609	600	0	3	0	5	0	11	growth-regulating factor 4
		ppa011917m	2.5	357-377	368	0	20	0	25	0	60	growth-regulating factor 5
		ppa015791m	1	336-356	347	0	6	0	13	0	59	growth-regulating factor 5
		ppa017593m	1	342-362	353	4	1	0	39	0	17	growth-regulating factor 5
		ppa019623m	1	738-758	749			0	3	0	15	growth-regulating factor 1
		ppa019752m	1	705-725	716			2	3			growth-regulating factor 8
		ppa021277m	2	441-461	452			4	1	4	1	growth-regulating factor 9
		ppa022199m	1	372-392	383	0	22	0	44	0	86	growth-regulating factor 5
		ppa024293m	3	558-578	569			4	1	2	2	growth-regulating factor 7
	TTCCACAGCTTTCTTGAACT	ppa001110m	3.5	1296-1314	1305	4	1					Plant protein of unknown function (DUF827)
		ppa003013m	4	11-30	21	4	1					eukaryotic translation initiation factor SUI1 family protein
		ppa003017m	3	918-938	928	4	1	4	1	0	9	growth-regulating factor 1
		ppa003643m	4	809-829	820			4	1			RHO guanyl-nucleotide exchange factor 14
		ppa004340m	4	1166-1185	1176			4	1			ubiquitin-associated (UBA)/TS-N domain-containing protein
		ppa005426m	2.5	730-749	740	4	1					Pyridoxal phosphate (PLP)-dependent transferases superfamily protein
		ppa006912m	3	590-610	600	0	3	0	5	0	11	growth-regulating factor 4
		ppa008281m	4	1244-1263	1254	4	1	4	1	4	1	uridine-ribohydrolase 1
		ppa008809m	4	274-292	283			4	1			IAA-leucine resistant (ILR)-like gene 6
		ppa011917m	3	358-378	368	0	20	0	25	0	60	growth-regulating factor 5
		ppa015791m	3	337-357	347	0	6	0	13	0	59	growth-regulating factor 5
		ppa016859m	4	738-756	747	4	1					alpha carbonic anhydrase 7
		ppa017355m	2.5	188-207	198	0	44	0	4	0	14
		ppa017593m	3	343-363	353	4	1	0	39	0	17	growth-regulating factor 5
		ppa019623m	3	739-759	749			0	3	0	15	growth-regulating factor 1
		ppa019644m	4	516-534	526			4	1			2-oxoglutarate (2OG) and Fe(II)-dependent oxygenase superfamily protein
		ppa021277m	3	442-462	452			4	1	4	1	growth-regulating factor 9
		ppa022199m	3	373-393	383	0	22	0	44	0	86	growth-regulating factor 5
		ppa024293m	3	559-579	569			4	1	2	2	growth-regulating factor 7
	GTTCAATAAAGCTGTGGGAAA	ppa003310m	4	1398-1417	1408	4	1	4	1			SCARECROW-like 1
	TTCCACAGCTTTCTTGAACTT	ppa001110m	3.5	1295-1314	1305	4	1					Plant protein of unknown function (DUF827)
		ppa003013m	4	10-30	21	4	1					eukaryotic translation initiation factor SUI1 family protein
		ppa003017m	4	917-938	928	4	1	4	1	0	9	growth-regulating factor 1
		ppa005426m	3	729-749	740	4	1					Pyridoxal phosphate (PLP)-dependent transferases superfamily protein
		ppa006912m	4	589-610	600	0	3	0	5	0	11	growth-regulating factor 4
		ppa008281m	4	1243-1263	1254	4	1	4	1	4	1	uridine-ribohydrolase 1
		ppa011917m	4	357-378	368	0	20	0	25	0	60	growth-regulating factor 5
		ppa012574m	4	555-574	565	2	7	2	2			Protein of unknown function, DUF538
		ppa015791m	4	336-357	347	0	6	0	13	0	59	growth-regulating factor 5
		ppa017355m	3	187-207	198	0	44	0	4	0	14
		ppa017593m	4	342-363	353	4	1	0	39	0	17	growth-regulating factor 5
		ppa019623m	4	738-759	749			0	3	0	15	growth-regulating factor 1
		ppa019752m	4	705-726	716			2	3			growth-regulating factor 8
		ppa021277m	3.5	441-462	452			4	1	4	1	growth-regulating factor 9
		ppa022199m	4	372-393	383	0	22	0	44	0	86	growth-regulating factor 5
		ppa024293m	4	558-579	569			4	1	2	2	growth-regulating factor 7
	TTCCACAGCTTTCTTGAACTG	ppa003017m	3.5	917-938	928	4	1	4	1	0	9	growth-regulating factor 1
		ppa003643m	4	808-829	820			4	1			RHO guanyl-nucleotide exchange factor 14
		ppa004340m	4	1165-1185	1176			4	1			ubiquitin-associated (UBA)/TS-N domain-containing protein
		ppa005426m	3.5	729-749	740	4	1					Pyridoxal phosphate (PLP)-dependent transferases superfamily protein
		ppa006912m	3	589-610	600	0	3	0	5	0	11	growth-regulating factor 4
		ppa011917m	3.5	357-378	368	0	20	0	25	0	60	growth-regulating factor 5
		ppa015791m	3	336-357	347	0	6	0	13	0	59	growth-regulating factor 5
		ppa017355m	3.5	187-207	198	0	44	0	4	0	14
		ppa017593m	3	342-363	353	4	1	0	39	0	17	growth-regulating factor 5
		ppa019623m	3	738-759	749			0	3	0	15	growth-regulating factor 1
		ppa019644m	4	515-534	526			4	1			2-oxoglutarate (2OG) and Fe(II)-dependent oxygenase superfamily protein
		ppa019752m	3	705-726	716			2	3			growth-regulating factor 8
		ppa021277m	4	441-462	452			4	1	4	1	growth-regulating factor 9
		ppa022199m	3	372-393	383	0	22	0	44	0	86	growth-regulating factor 5
		ppa024293m	3	558-579	569			4	1	2	2	growth-regulating factor 7
miR397	TCATTGAGTGCAGCGTTGATG	ppa005473m	4	1150-1169	1160			2	4			Transmembrane Fragile-X-F-associated protein
		ppa022440m	1.5	672-692	683			2	2			Laccase/Diphenol oxidase family protein
	TCATTGAGCGCAGCGTTGATG	ppa022440m	0.5	672-692	683			2	2			Laccase/Diphenol oxidase family protein
miR403	TTAGATTCACGCACAAACTCG	ppa010556m	4	725-746	736	4	1					Translin family protein
miR5083	AGACTACAATTATCTGATCA	ppa006606m	4	1170-1188	1180	4	1	2	4			chloroplast stem-loop binding protein of 41 kDa
miR5139	AAACCTGGCTCTGATACCA	ppa001306m	4	2762-2779	2771	2	3	4	1			SNF2 domain-containing protein / helicase domain-containing protein / zinc finger protein-related
		ppa010177m	4	856-873	864	4	1					DOMAIN OF UNKNOWN FUNCTION 724 7
miR5301	TGTGGGTGGGGTGGAAAGATT	ppa000272m	4	3977-3998	3989	4	1					RGPR-related
miR827	TTAGATGACCATCAACAAACA	ppa004388m	1	140-160	151	0	55	0	73	0	95	Major Facilitator Superfamily with SPX (SYG1/Pho81/XPR1) domain-containing protein
		ppa011213m	4	842-861	852			4	1			Drought-responsive family protein
miR828	TCTTGCTCAAATGAGTATTCCA	ppa004560m	4	325-346	337			2	2			myb domain protein 12
		ppa010908m	1	307-328	319	0	2	0	40	0	57	myb domain protein 66
		ppa014884m	4	307-328	319			1	4			myb domain protein 66
		ppa016135m	3	328-349	340	2	4	2	14	0	67	myb domain protein 4
		ppa016532m	3	376-397	388			2	2	1	2	myb domain protein 82
		ppa024533m	2	364-385	376			0	20	0	39	myb domain protein 66
miR858	TTCGTTGTCTGTTCGACCTTG	ppa007594m	3.5	295-315	306	2	3	2	1.1			myb domain protein 111
		ppa010252m	3	375-395	386			3	0.785714			myb domain protein 4
		ppa015883m	3.5	289-309	300			4	0.1			myb domain protein 3
		ppa016135m	2.5	296-315	306	2	2					myb domain protein 4
		ppa017136m	2.5	290-309	300	4	0.2	3	0.4	3	0.685714	myb domain protein 12
		ppa022205m	3	290-309	300	4	0.2	3	0.4	2	1.18571	myb domain protein 111
		ppa022465m	2.5	365-384	375	4	0.333333	4	0.1			myb domain protein 101
		ppa023768m	3	290-309	300	2	5	0	5			myb domain protein 3
		ppa023812m	2.5	290-309	300	4	0.2	3	0.4	2	0.685714	myb domain protein 5
		ppa024074m	3.5	289-309	300	4	0.2	3	0.4	2	0.685714	myb domain protein 4
miR894	CGTTTCACGTCGGGTTCACC	ppa017055m	3.5	1260-1280	1271	4	1	4	1			UDP-glucosyl transferase 85A2
miRC1	AACGGCGTCGTTTTGGACCAGCA	ppa002222m	4	83-104	95			3	2	3	2	chloroplast heat shock protein 70-2
miRC6	TTCGGAAGATGGACAAACAAG	ppa005180m	4	1377-1397	1388			4	1			UDP-Glycosyltransferase superfamily protein
miRC8	ATCTAAAAATTAGACAGTTC	ppa001651m	3.5	2551-2569	2561	1	6	2	2	2	4	PAS domain-containing protein tyrosine kinase family protein
		ppa006181m	3.5	640-659	650	4	1					Transmembrane amino acid transporter family protein
miRC10	AGGGCTGGGCACGGTTCGGTT	ppa014166m	3.5	277-297	288			4	1
miRC12	CATCAACTTGTTTTCGGACCTTA	ppa000264m	4	969-991	982	4	1	4	1			P-loop containing nucleoside triphosphate hydrolases superfamily protein
		ppa000264m	4	969-991	982	4	1	4	1			P-loop containing nucleoside triphosphate hydrolases superfamily protein
miRC13	TGGGATTGGGTGGGTTTGGTA	ppa018358m	4	293-313	304	4	1
miRC15	TTGCCTATTCCTCCCATGCCAA	ppa001315m	3	582-603	594			1	4	2	3	disease resistance protein (TIR-NBS-LRR class), putative
		ppa001315m	3	582-603	594			1	4	2	3	disease resistance protein (TIR-NBS-LRR class), putative
miRC16	GGAATGGGAGGATTGGGAAAA	ppa005783m	4	608-629	620			4	1			Glycosyl hydrolase superfamily protein
		ppa005783m	4	608-629	620			4	1			Glycosyl hydrolase superfamily protein
miRC17	CTTCCCAAACCTCCCATTCCTA	ppa001501m	4	611-633	623	4	0.166667	0	4.13333	0	10.2	NB-ARC domain-containing disease resistance protein
		ppa015771m	4	563-585	575	4	0.166667					NB-ARC domain-containing disease resistance protein
		ppa017615m	4	593-615	605	4	0.166667	0	2.8	0	10.2	LRR and NB-ARC domains-containing disease resistance protein
		ppa018734m	4	611-633	623	4	0.166667	0	4.13333	0	10.2	LRR and NB-ARC domains-containing disease resistance protein
		ppa019012m	4	599-621	611	4	0.166667	2	2.8	0	10.2	LRR and NB-ARC domains-containing disease resistance protein
miRC30	AAGGGCCAATTTGGCATTGCT	ppa011694m	4	186-206	197	4	1	2	2			Ras-related small GTP-binding family protein
miRC33	ACAACTGGTTGTGGGCCCAAC	ppa012225m	4	730-749	741			2	2			Uncharacterised protein family (UPF0497)
miRC35	AGGTGGGCATACTGCCAACT	ppa006710m	4	1435-1454	1445	4	1					ENTH/VHS/GAT family protein
miRC38	TTCCACAGCTTTCTTGAACGT	ppa003013m	3.5	10-30	21	4	1					eukaryotic translation initiation factor SUI1 family protein
		ppa003017m	3	917-938	928	4	1	4	1	0	9	growth-regulating factor 1
		ppa004340m	4	1164-1185	1176			4	1			ubiquitin-associated (UBA)/TS-N domain-containing protein
		ppa005426m	4	729-749	740	4	1					Pyridoxal phosphate (PLP)-dependent transferases superfamily protein
		ppa006912m	3	589-610	600	0	3	0	5	0	11	growth-regulating factor 4
		ppa011917m	3	357-378	368	0	20	0	25	0	60	growth-regulating factor 5
		ppa015791m	3	336-357	347	0	6	0	13	0	59	growth-regulating factor 5
		ppa017355m	4	187-207	198	0	44	0	4	0	14
		ppa017593m	3	342-363	353	4	1	0	39	0	17	growth-regulating factor 5
		ppa019623m	3	738-759	749			0	3	0	15	growth-regulating factor 1
		ppa019752m	3	705-726	716			2	3			growth-regulating factor 8
		ppa021277m	2.5	441-462	452			4	1	4	1	growth-regulating factor 9
		ppa022199m	3	372-393	383	0	22	0	44	0	86	growth-regulating factor 5
		ppa024293m	3	558-579	569			4	1	2	2	growth-regulating factor 7
		ppb017585m	4	91-111	102			0	0.9			AGAMOUS-like 24
		ppa003013m	3.5	10-30	21	4	1					eukaryotic translation initiation factor SUI1 family protein
		ppa003017m	3	917-938	928	4	1	4	1	0	9	growth-regulating factor 1
		ppa004340m	4	1164-1185	1176			4	1			ubiquitin-associated (UBA)/TS-N domain-containing protein
		ppa005426m	4	729-749	740	4	1					Pyridoxal phosphate (PLP)-dependent transferases superfamily protein
		ppa006912m	3	589-610	600	0	3	0	5	0	11	growth-regulating factor 4
		ppa011917m	3	357-378	368	0	20	0	25	0	60	growth-regulating factor 5
		ppa015791m	3	336-357	347	0	6	0	13	0	59	growth-regulating factor 5
		ppa017355m	4	187-207	198	0	44	0	4	0	14
		ppa017593m	3	342-363	353	4	1	0	39	0	17	growth-regulating factor 5
		ppa019623m	3	738-759	749			0	3	0	15	growth-regulating factor 1
		ppa019752m	3	705-726	716			2	3			growth-regulating factor 8
		ppa021277m	2.5	441-462	452			4	1	4	1	growth-regulating factor 9
		ppa022199m	3	372-393	383	0	22	0	44	0	86	growth-regulating factor 5
		ppa024293m	3	558-579	569			4	1	2	2	growth-regulating factor 7
		ppb017585m	4	91-111	102			0	0.9			AGAMOUS-like 24
miRC49	GCAGCATCACCAAGATTCAC	ppa002642m	4	1177-1196	1187			2	2			gamma-glutamyl transpeptidase 1
		ppa002810m	4	1503-1522	1513			4	0.5			Major facilitator superfamily protein
		ppa013901m	4	164-183	174	2	0.75	4	0.25	2	0.5	Small nuclear ribonucleoprotein family protein
		ppa013907m	4	426-445	436	2	0.75	4	0.25	2	0.5	Small nuclear ribonucleoprotein family protein
		ppa014009m	4	426-445	436	2	0.75	4	0.25	2	0.5	Small nuclear ribonucleoprotein family protein
		ppa014013m	4	631-650	641	2	0.75	4	0.25	2	0.5	Small nuclear ribonucleoprotein family protein
		ppa024045m	3	3457-3475	3466			4	0.333333			transmembrane receptors;ATP binding
		ppa025606m	4	391-410	401			4	0.5			Major facilitator superfamily protein
		ppa002642m	4	1177-1196	1187			2	2			gamma-glutamyl transpeptidase 1
		ppa002810m	4	1503-1522	1513			4	0.5			Major facilitator superfamily protein
		ppa013901m	4	164-183	174	2	0.75	4	0.25	2	0.5	Small nuclear ribonucleoprotein family protein
		ppa013907m	4	426-445	436	2	0.75	4	0.25	2	0.5	Small nuclear ribonucleoprotein family protein
		ppa014009m	4	426-445	436	2	0.75	4	0.25	2	0.5	Small nuclear ribonucleoprotein family protein
		ppa014013m	4	631-650	641	2	0.75	4	0.25	2	0.5	Small nuclear ribonucleoprotein family protein
		ppa024045m	3	3457-3475	3466			4	0.333333			transmembrane receptors;ATP binding
		ppa025606m	4	391-410	401			4	0.5			Major facilitator superfamily protein
miR64	TGCCTGGCTCCCTGTATGCCA	ppa002082m	1	1344-1364	1355	0	48	0	53	0	520	auxin response factor 16
		ppa002195m	0.5	1580-1600	1591	0	32	0	46	0	110	auxin response factor 16
		ppa002710m	1	1272-1292	1283	0	22	0	12	0	35	auxin response factor 16
		ppa003136m	0.5	1335-1355	1346	0	120	0	165	0	283	auxin response factor 17
		ppa002082m	1	1344-1364	1355	0	48	0	53	0	520	auxin response factor 16
		ppa002195m	0.5	1580-1600	1591	0	32	0	46	0	110	auxin response factor 16
		ppa002710m	1	1272-1292	1283	0	22	0	12	0	35	auxin response factor 16
		ppa003136m	0.5	1335-1355	1346	0	120	0	165	0	283	auxin response factor 17
		ppa002082m	1	1344-1364	1355	0	48	0	53	0	520	auxin response factor 16
		ppa002195m	0.5	1580-1600	1591	0	32	0	46	0	110	auxin response factor 16
		ppa002710m	1	1272-1292	1283	0	22	0	12	0	35	auxin response factor 16
		ppa003136m	0.5	1335-1355	1346	0	120	0	165	0	283	auxin response factor 17
miRC66	TCACAATCTCTTGGACTCCT	ppa000972m	4	88-107	98			4	1			DWNN domain, a CCHC-type zinc finger
		ppa004835m	3.5	628-647	638			4	1			Pentatricopeptide repeat (PPR-like) superfamily protein
		ppa005644m	4	494-512	504			4	1			tubulin beta-1 chain
		ppa024722m	4	1829-1849	1840	2	3.33333	2	6.66667	0	7.5	Dynamin related protein 4C
miRC67	CGAGCCGAATCAATATCACTC	ppa007002m	4	475-494	486			4	1			lysophosphatidyl acyltransferase 2
miRC70	CCAAGAAATGGAAGTTTTGGG	ppa008363m	3.5	855-875	866			4	1			Pex2/Pex12 N-terminal domain-containing protein / zinc finger (C3HC4-type RING finger) family protein
		ppa012521m	4	697-716	708	3	2	3	2			plastocyanin 1
miRC92	TAGAGAGGTGGTCAGTAATG	ppa002455m	4	1541-1561	1552			4	1			CBS domain-containing protein / transporter associated domain-containing protein
		ppa002734m	4	1404-1423	1414			4	1			calmodulin-domain protein kinase cdpk isoform 2
		ppa007128m	4	570-589	580	4	1	2	2			Protein phosphatase 2C family protein
miRC104	TGAGCCAAGGATGACTTGCCA	ppa006028m	4	3-23	14			2	1			NAC domain containing protein 103
		ppa007235m	3.5	1103-1122	1113	3	3	3	3			jasmonate-zim-domain protein 3
		ppa007941m	4	281-301	292			2	1			NAC domain containing protein 103
		ppa010894m	4	520-540	531	2	2					PQ-loop repeat family protein / transmembrane family protein
		ppb011730m	4	115-135	126			4	1
		ppa006028m	4	3-23	14			2	1			NAC domain containing protein 103
		ppa007235m	3.5	1103-1122	1113	3	3	3	3			jasmonate-zim-domain protein 3
		ppa007941m	4	281-301	292			2	1			NAC domain containing protein 103
		ppa010894m	4	520-540	531	2	2					PQ-loop repeat family protein / transmembrane family protein
		ppb011730m	4	115-135	126			4	1
		ppa006028m	4	3-23	14			2	1			NAC domain containing protein 103
		ppa007235m	3.5	1103-1122	1113	3	3	3	3			jasmonate-zim-domain protein 3
		ppa007941m	4	281-301	292			2	1			NAC domain containing protein 103
		ppa010894m	4	520-540	531	2	2					PQ-loop repeat family protein / transmembrane family protein
		ppb011730m	4	115-135	126			4	1
miRC105	GGCAAGTTGTCTTTGGCTACA	ppa015545m	4	1269-1289	1280	4	1					glucose-6-phosphate dehydrogenase 2
miRC108	TGAGCCAAGAATGACTTGCTG	ppa010894m	4	520-540	531	2	2					PQ-loop repeat family protein / transmembrane family protein
		ppa010894m	4	520-540	531	2	2					PQ-loop repeat family protein / transmembrane family protein
miRC135	TAGCCAAGGATGACTTGCCT	ppa006028m	3.5	3-22	13	4	0.5	4	0.5			NAC domain containing protein 103
		ppa006634m	4	1242-1261	1252	2	2	2	3	0	9	nuclear factor Y, subunit A1
		ppa007941m	3.5	281-300	291	4	0.5	4	0.5			NAC domain containing protein 103
		ppa008065m	4	1059-1078	1069	2	2	2	2			jasmonate-zim-domain protein 3
		ppa011476m	4	662-681	672			2	4			Chalcone-flavanone isomerase family protein
		ppa012173m	3	699-718	709	0	125	0	87	0	208	nuclear factor Y, subunit A7
		ppa006028m	3.5	3-22	13	4	0.5	4	0.5			NAC domain containing protein 103
		ppa006634m	4	1242-1261	1252	2	2	2	3	0	9	nuclear factor Y, subunit A1
		ppa007941m	3.5	281-300	291	4	0.5	4	0.5			NAC domain containing protein 103
		ppa008065m	4	1059-1078	1069	2	2	2	2			jasmonate-zim-domain protein 3
		ppa011476m	4	662-681	672			2	4			Chalcone-flavanone isomerase family protein
		ppa012173m	3	699-718	709	0	125	0	87	0	208	nuclear factor Y, subunit A7
miRC140	TCCGAATGTAGCCTAGATGCC	ppa001506m	4	1100-1119	1110			4	1	2	7	LETM1-like protein
miRC141	CATGGGTAAGTGGGGAAGATG	ppa001356m	4	1316-1335	1326			4	1			Protein of unknown function (duplicated DUF1399)
miRC142	TCTCCCAAGCCATTGATCGCT	ppa002940m	4	324-343	335			4	1			phosphoglucomutase, putative / glucose phosphomutase, putative
miRC147	CGCTATCCATCCTGAGTTTCA	ppa025682m	4	473-492	483	4	1	2	5	2	7	Polyketide cyclase/dehydrase and lipid transport superfamily protein
miRC149	GAGGATGAGAGGTAGGAGTAA	ppa004936m	3.5	1098-1119	1110			4	0.333333			amino acid permease 3
miRC151	GCGGCATCATCAAGATTCACA	ppa010805m	4	602-622	613	2	4	2	2			N-terminal nucleophile aminohydrolases (Ntn hydrolases) superfamily protein
		ppa018551m	4	1282-1301	1292			4	1			auxin-like 1 protein
		ppa010805m	4	602-622	613	2	4	2	2			N-terminal nucleophile aminohydrolases (Ntn hydrolases) superfamily protein
		ppa018551m	4	1282-1301	1292			4	1			auxin-like 1 protein
miRC152	ACGGAGTATATTAGTGCGAC	ppa002135m	4	2011-2031	2022	4	1	4	1			cyclic nucleotide gated channel 1
miRC161	AGGCTAGAAAGGACATGTCTA	ppa009326m	4	765-785	776	2	3					Mitochondrial substrate carrier family protein
miRC163	TCACCGGAATTGTCAAAATGA	ppa009122m	4	1051-1071	1062	2	2	2	2
miRC167	TGATTCTTGTTGACGTGATGT	ppa002329m	4	1607-1626	1617	2	2	2	2
miRC178	ACTGAAAGTAGCTTGTGGCAA	ppa004151m	4	1806-1825	1816			2	2			glutamate-cysteine ligase
		ppa006122m	4	994-1013	1004			4	0.333333			DEAD/DEAH box RNA helicase family protein
		ppa006123m	4	991-1010	1001			4	0.333333			DEAD/DEAH box RNA helicase family protein
		ppa006125m	4	1039-1058	1049			4	0.333333			DEAD/DEAH box RNA helicase family protein
miRC179	CACTGATAGAATTGGGGGCAC	ppa000340m	4	3416-3436	3427	4	1	2	3			P-glycoprotein 2
miRC180	ACTGCACTGCTGTGGAAGATTGA	ppa009103m	4	660-682	673	2	2					Duplicated homeodomain-like superfamily protein
miRC184	AGAGTGCTGCTAAATGAACC	ppa004290m	3	1226-1246	1237			4	1	4	1	Glycosyl hydrolase family 10 protein
		ppa009643m	4	841-860	851	2	19	2	9	2	5	Ankyrin repeat family protein
miRC185	TAGTGAAGTTTGAATTAGGGCT	ppa005788m	3	58-79	70	0	8	2	4	4	1	putative endonuclease or glycosyl hydrolase with C2H2-type zinc finger domain
